# Supplementary material for: Adherence to the EAT-Lancet diet and incident depression and anxiety
Source: Nat Commun. 2024 Jul 3;15:5599. doi: 10.1038/s41467-024-49653-8 (PMC11222463; doi:10.1038/s41467-024-49653-8)
Supplement: Supplementary file 4 — Source data [file 41467_2024_49653_MOESM4_ESM.zip]

Archive with 2 entries (2 files):
- Source Data of Figure 1.xlsx
- Source Data of Supplementary Figure 2.xlsx
