# Supplementary material for: Adherence to the EAT-Lancet diet and incident depression and anxiety
Source: Nat Commun. 2024 Jul 3;15:5599. doi: 10.1038/s41467-024-49653-8 (PMC11222463; doi:10.1038/s41467-024-49653-8)
Supplement: Supplementary file 4 — Source data [file 41467_2024_49653_MOESM4_ESM.zip › Source Data of Figure 1.xlsx]

## Sheet:  Knuppel index~depression
EAT-Lancet score	Point Estimation	Lower confidence limits	Upper confidence limits
6	1.14208	0.918108	1.4207
6.0402	1.14005	0.919159	1.41403
6.0804	1.13802	0.920212	1.40739
6.1206	1.136	0.921267	1.40079
6.1608	1.13398	0.922322	1.39421
6.20101	1.13196	0.923379	1.38767
6.24121	1.12995	0.924436	1.38115
6.28141	1.12794	0.925495	1.37467
6.32161	1.12593	0.926556	1.36821
6.36181	1.12393	0.927617	1.36179
6.40201	1.12193	0.92868	1.3554
6.44221	1.11994	0.929744	1.34903
6.48241	1.11794	0.930809	1.3427
6.52261	1.11596	0.931875	1.3364
6.56281	1.11397	0.932943	1.33012
6.60302	1.11199	0.934011	1.32388
6.64322	1.11001	0.935081	1.31767
6.68342	1.10804	0.936153	1.31148
6.72362	1.10607	0.937225	1.30532
6.76382	1.1041	0.938299	1.2992
6.80402	1.10213	0.939374	1.2931
6.84422	1.10017	0.94045	1.28703
6.88442	1.09822	0.941527	1.28098
6.92462	1.09626	0.942606	1.27497
6.96482	1.09431	0.943686	1.26899
7.00503	1.09237	0.944767	1.26303
7.04523	1.09042	0.945849	1.2571
7.08543	1.08848	0.946932	1.2512
7.12563	1.08655	0.948017	1.24532
7.16583	1.08462	0.949103	1.23948
7.20603	1.08269	0.950191	1.23366
7.24623	1.08076	0.951279	1.22787
7.28643	1.07884	0.952369	1.2221
7.32663	1.07692	0.95346	1.21637
7.36683	1.075	0.954552	1.21066
7.40704	1.07309	0.955646	1.20497
7.44724	1.07118	0.956741	1.19932
7.48744	1.06928	0.957837	1.19369
7.52764	1.06738	0.958934	1.18808
7.56784	1.06548	0.960032	1.1825
7.60804	1.06358	0.961132	1.17695
7.64824	1.06169	0.962233	1.17143
7.68844	1.0598	0.963336	1.16593
7.72864	1.05792	0.964439	1.16046
7.76884	1.05604	0.965544	1.15501
7.80905	1.05416	0.96665	1.14959
7.84925	1.05228	0.967758	1.14419
7.88945	1.05041	0.968866	1.13882
7.92965	1.04854	0.969976	1.13347
7.96985	1.04668	0.971087	1.12815
8.01005	1.04482	0.9722	1.12285
8.05025	1.04296	0.973313	1.11758
8.09045	1.0411	0.974429	1.11234
8.13065	1.03925	0.975545	1.10711
8.17085	1.0374	0.976662	1.10192
8.21106	1.03556	0.977781	1.09674
8.25126	1.03371	0.978901	1.0916
8.29146	1.03188	0.980023	1.08647
8.33166	1.03004	0.981145	1.08137
8.37186	1.02821	0.982269	1.07629
8.41206	1.02638	0.983395	1.07124
8.45226	1.02455	0.984521	1.06621
8.49246	1.02273	0.985649	1.06121
8.53266	1.02091	0.986778	1.05623
8.57286	1.0191	0.987909	1.05127
8.61307	1.01728	0.989041	1.04633
8.65327	1.01547	0.990174	1.04142
8.69347	1.01367	0.991308	1.03653
8.73367	1.01186	0.992444	1.03167
8.77387	1.01006	0.99358	1.02682
8.81407	1.00827	0.994719	1.022
8.85427	1.00647	0.995858	1.0172
8.89447	1.00468	0.996999	1.01243
8.93467	1.0029	0.998141	1.00768
8.97487	1.00111	0.999285	1.00295
9.01508	0.999333	0.998237	1.00043
9.05528	0.997555	0.993555	1.00157
9.09548	0.995782	0.988909	1.0027
9.13568	0.994013	0.984308	1.00381
9.17588	0.992249	0.979762	1.0049
9.21608	0.990491	0.975279	1.00594
9.25628	0.988738	0.970869	1.00694
9.29648	0.986993	0.966541	1.00788
9.33668	0.985254	0.962302	1.00875
9.37688	0.983523	0.95816	1.00956
9.41709	0.981801	0.954123	1.01028
9.45729	0.980086	0.950198	1.01091
9.49749	0.978381	0.946392	1.01145
9.53769	0.976686	0.942711	1.01189
9.57789	0.975001	0.939161	1.01221
9.61809	0.973327	0.935746	1.01242
9.65829	0.971664	0.932471	1.0125
9.69849	0.970012	0.929341	1.01246
9.73869	0.968373	0.926356	1.0123
9.77889	0.966746	0.92352	1.012
9.8191	0.965132	0.920831	1.01157
9.8593	0.963533	0.91829	1.011
9.8995	0.961947	0.915893	1.01032
9.9397	0.960375	0.913634	1.00951
9.9799	0.958819	0.911507	1.00859
10.0201	0.957278	0.9095	1.00757
10.0603	0.955751	0.907591	1.00647
10.1005	0.954235	0.905748	1.00532
10.1407	0.952727	0.903939	1.00415
10.1809	0.951222	0.902135	1.00298
10.2211	0.949719	0.900308	1.00184
10.2613	0.948214	0.898435	1.00075
10.3015	0.946703	0.896493	0.999725
10.3417	0.945184	0.894468	0.998776
10.3819	0.943654	0.892345	0.997912
10.4221	0.942108	0.890118	0.997136
10.4623	0.940545	0.887782	0.996443
10.5025	0.938961	0.885341	0.995829
10.5427	0.937353	0.882798	0.995279
10.5829	0.935718	0.880163	0.99478
10.6231	0.934053	0.877448	0.99431
10.6633	0.932356	0.874666	0.99385
10.7035	0.930622	0.871834	0.993374
10.7437	0.928849	0.868967	0.992858
10.7839	0.927035	0.866084	0.992276
10.8241	0.925176	0.863201	0.991602
10.8643	0.92327	0.860335	0.99081
10.9045	0.921314	0.857502	0.989874
10.9447	0.919305	0.854718	0.988772
10.9849	0.917239	0.851995	0.98748
11.0251	0.915116	0.849347	0.985978
11.0653	0.912936	0.846776	0.984264
11.1055	0.9107	0.844279	0.982347
11.1457	0.908414	0.84185	0.98024
11.1859	0.906078	0.839481	0.977959
11.2261	0.903697	0.837164	0.975518
11.2663	0.901274	0.834889	0.972937
11.3065	0.898811	0.832645	0.970234
11.3467	0.89631	0.83042	0.967429
11.3869	0.893776	0.828201	0.964543
11.4271	0.891211	0.825977	0.961596
11.4673	0.888617	0.823734	0.958611
11.5075	0.885998	0.821459	0.955607
11.5477	0.883356	0.819139	0.952606
11.5879	0.880694	0.816762	0.949629
11.6281	0.878014	0.814316	0.946695
11.6683	0.87532	0.81179	0.943822
11.7085	0.872614	0.809175	0.941026
11.7487	0.869898	0.806462	0.938324
11.7889	0.867176	0.803647	0.935727
11.8291	0.864449	0.800723	0.933246
11.8693	0.86172	0.79769	0.93089
11.9095	0.858993	0.794548	0.928664
11.9497	0.856268	0.7913	0.926571
11.9899	0.853549	0.787949	0.924611
12.0302	0.850838	0.784503	0.922783
12.0704	0.848136	0.780967	0.921081
12.1106	0.845442	0.777349	0.919499
12.1508	0.842757	0.773655	0.918031
12.191	0.84008	0.76989	0.916669
12.2312	0.837412	0.766061	0.915408
12.2714	0.834752	0.762174	0.914241
12.3116	0.8321	0.758235	0.913161
12.3518	0.829458	0.75425	0.912164
12.392	0.826823	0.750223	0.911244
12.4322	0.824197	0.746159	0.910396
12.4724	0.821579	0.742064	0.909614
12.5126	0.81897	0.737942	0.908895
12.5528	0.816368	0.733795	0.908233
12.593	0.813775	0.72963	0.907625
12.6332	0.811191	0.725448	0.907068
12.6734	0.808614	0.721253	0.906557
12.7136	0.806046	0.717048	0.906089
12.7538	0.803486	0.712836	0.905663
12.794	0.800934	0.708619	0.905274
12.8342	0.79839	0.7044	0.90492
12.8744	0.795854	0.700181	0.9046
12.9146	0.793326	0.695963	0.90431
12.9548	0.790806	0.691748	0.904049
12.995	0.788294	0.687539	0.903816
13.0352	0.785791	0.683336	0.903607
13.0754	0.783295	0.679141	0.903422
13.1156	0.780807	0.674955	0.903259
13.1558	0.778327	0.670779	0.903118
13.196	0.775855	0.666615	0.902995
13.2362	0.77339	0.662464	0.902892
13.2764	0.770934	0.658325	0.902805
13.3166	0.768485	0.6542	0.902735
13.3568	0.766045	0.65009	0.902681
13.397	0.763611	0.645996	0.902641
13.4372	0.761186	0.641917	0.902615
13.4774	0.758768	0.637855	0.902602
13.5176	0.756358	0.633811	0.902601
13.5578	0.753956	0.629783	0.902612
13.598	0.751561	0.625774	0.902633
13.6382	0.749174	0.621783	0.902666
13.6784	0.746795	0.61781	0.902708
13.7186	0.744423	0.613857	0.90276
13.7588	0.742058	0.609922	0.90282
13.799	0.739701	0.606007	0.90289
13.8392	0.737352	0.602112	0.902967
13.8794	0.73501	0.598237	0.903052
13.9196	0.732675	0.594382	0.903145
13.9598	0.730348	0.590547	0.903244
14	0.728028	0.586733	0.903351

## Sheet: Knuppel index~anxiety
EAT-Lancet score	Point Estimation	Lower confidence limits	Upper confidence limits
6	0.998724	0.817869	1.21957
6.0402	0.998741	0.820076	1.21633
6.0804	0.998758	0.822288	1.2131
6.1206	0.998776	0.824507	1.20988
6.1608	0.998793	0.826731	1.20666
6.20101	0.99881	0.828961	1.20346
6.24121	0.998827	0.831198	1.20026
6.28141	0.998844	0.83344	1.19707
6.32161	0.998861	0.835689	1.19389
6.36181	0.998878	0.837943	1.19072
6.40201	0.998895	0.840204	1.18756
6.44221	0.998912	0.84247	1.1844
6.48241	0.998929	0.844743	1.18126
6.52261	0.998946	0.847022	1.17812
6.56281	0.998963	0.849307	1.17499
6.60302	0.998981	0.851599	1.17187
6.64322	0.998998	0.853896	1.16876
6.68342	0.999015	0.8562	1.16565
6.72362	0.999032	0.85851	1.16256
6.76382	0.999049	0.860826	1.15947
6.80402	0.999066	0.863148	1.15639
6.84422	0.999083	0.865477	1.15331
6.88442	0.9991	0.867811	1.15025
6.92462	0.999117	0.870153	1.1472
6.96482	0.999134	0.8725	1.14415
7.00503	0.999151	0.874854	1.14111
7.04523	0.999169	0.877214	1.13808
7.08543	0.999186	0.879581	1.13505
7.12563	0.999203	0.881954	1.13204
7.16583	0.99922	0.884333	1.12903
7.20603	0.999237	0.886719	1.12603
7.24623	0.999254	0.889111	1.12304
7.28643	0.999271	0.89151	1.12006
7.32663	0.999288	0.893915	1.11708
7.36683	0.999305	0.896326	1.11412
7.40704	0.999322	0.898744	1.11116
7.44724	0.99934	0.901169	1.1082
7.48744	0.999357	0.9036	1.10526
7.52764	0.999374	0.906038	1.10232
7.56784	0.999391	0.908482	1.0994
7.60804	0.999408	0.910933	1.09648
7.64824	0.999425	0.913391	1.09356
7.68844	0.999442	0.915855	1.09066
7.72864	0.999459	0.918326	1.08776
7.76884	0.999476	0.920803	1.08487
7.80905	0.999493	0.923287	1.08199
7.84925	0.99951	0.925778	1.07912
7.88945	0.999528	0.928276	1.07625
7.92965	0.999545	0.93078	1.07339
7.96985	0.999562	0.933291	1.07054
8.01005	0.999579	0.935809	1.06769
8.05025	0.999596	0.938334	1.06486
8.09045	0.999613	0.940865	1.06203
8.13065	0.99963	0.943403	1.05921
8.17085	0.999647	0.945948	1.05639
8.21106	0.999664	0.9485	1.05359
8.25126	0.999681	0.951059	1.05079
8.29146	0.999699	0.953625	1.048
8.33166	0.999716	0.956198	1.04521
8.37186	0.999733	0.958777	1.04244
8.41206	0.99975	0.961364	1.03967
8.45226	0.999767	0.963957	1.03691
8.49246	0.999784	0.966558	1.03415
8.53266	0.999801	0.969166	1.03141
8.57286	0.999818	0.97178	1.02867
8.61307	0.999835	0.974402	1.02593
8.65327	0.999852	0.977031	1.02321
8.69347	0.99987	0.979667	1.02049
8.73367	0.999887	0.982309	1.01778
8.77387	0.999904	0.98496	1.01507
8.81407	0.999921	0.987617	1.01238
8.85427	0.999938	0.990281	1.00969
8.89447	0.999955	0.992953	1.00701
8.93467	0.999972	0.995632	1.00433
8.97487	0.999989	0.998318	1.00166
9.01508	1.00001	0.999003	1.00101
9.05528	1.00002	0.996351	1.00371
9.09548	1.00003	0.99371	1.00639
9.13568	1.00002	0.991084	1.00905
9.17588	1	0.988476	1.01166
9.21608	0.999958	0.985889	1.01423
9.25628	0.999885	0.983326	1.01672
9.29648	0.99978	0.980789	1.01914
9.33668	0.999636	0.978282	1.02146
9.37688	0.999449	0.975807	1.02366
9.41709	0.999213	0.973365	1.02575
9.45729	0.998924	0.97096	1.02769
9.49749	0.998576	0.968591	1.02949
9.53769	0.998164	0.966262	1.03112
9.57789	0.997682	0.963972	1.03257
9.61809	0.997127	0.961723	1.03384
9.65829	0.996493	0.959513	1.0349
9.69849	0.995775	0.957343	1.03575
9.73869	0.994967	0.95521	1.03638
9.77889	0.994066	0.953113	1.03678
9.8191	0.993066	0.951047	1.03694
9.8593	0.991961	0.949009	1.03686
9.8995	0.990749	0.946991	1.03653
9.9397	0.989423	0.944986	1.03595
9.9799	0.987979	0.942983	1.03512
10.0201	0.986413	0.940971	1.03405
10.0603	0.984725	0.938931	1.03275
10.1005	0.982922	0.936844	1.03127
10.1407	0.98101	0.934692	1.02962
10.1809	0.978994	0.932456	1.02785
10.2211	0.976882	0.930122	1.02599
10.2613	0.974679	0.927676	1.02406
10.3015	0.972391	0.925107	1.02209
10.3417	0.970025	0.922406	1.0201
10.3819	0.967586	0.919572	1.01811
10.4221	0.965082	0.916602	1.01613
10.4623	0.962517	0.913502	1.01416
10.5025	0.959897	0.910278	1.01222
10.5427	0.95723	0.906942	1.01031
10.5829	0.954519	0.903507	1.00841
10.6231	0.951772	0.899991	1.00653
10.6633	0.948994	0.896412	1.00466
10.7035	0.946191	0.892791	1.00278
10.7437	0.943368	0.889149	1.00089
10.7839	0.94053	0.885508	0.998972
10.8241	0.937685	0.88189	0.997009
10.8643	0.934835	0.878316	0.994991
10.9045	0.931988	0.874809	0.992905
10.9447	0.929149	0.871389	0.990738
10.9849	0.926322	0.868073	0.98848
11.0251	0.923513	0.86488	0.986121
11.0653	0.920723	0.861814	0.98366
11.1055	0.917952	0.858868	0.981101
11.1457	0.9152	0.856037	0.978451
11.1859	0.912465	0.853312	0.975719
11.2261	0.909747	0.850681	0.972914
11.2663	0.907046	0.848135	0.970049
11.3065	0.904361	0.845662	0.967135
11.3467	0.901692	0.843249	0.964185
11.3869	0.899038	0.840884	0.961213
11.4271	0.896398	0.838553	0.958232
11.4673	0.893772	0.836243	0.955259
11.5075	0.891159	0.833939	0.952306
11.5477	0.88856	0.83163	0.949387
11.5879	0.885973	0.829301	0.946518
11.6281	0.883398	0.82694	0.94371
11.6683	0.880834	0.824536	0.940977
11.7085	0.878282	0.822078	0.938328
11.7487	0.87574	0.819556	0.935775
11.7889	0.873208	0.816963	0.933325
11.8291	0.870685	0.814293	0.930984
11.8693	0.868172	0.81154	0.928756
11.9095	0.865667	0.808703	0.926644
11.9497	0.863171	0.80578	0.924649
11.9899	0.860682	0.802773	0.922768
12.0302	0.8582	0.799685	0.920997
12.0704	0.855726	0.79652	0.919333
12.1106	0.853259	0.793282	0.91777
12.1508	0.850799	0.789978	0.916302
12.191	0.848346	0.786611	0.914925
12.2312	0.8459	0.783188	0.913633
12.2714	0.843461	0.779712	0.912422
12.3116	0.841029	0.776188	0.911286
12.3518	0.838604	0.772622	0.91022
12.392	0.836186	0.769017	0.909221
12.4322	0.833775	0.765378	0.908284
12.4724	0.831371	0.761708	0.907405
12.5126	0.828974	0.758012	0.90658
12.5528	0.826584	0.754291	0.905805
12.593	0.824201	0.750551	0.905078
12.6332	0.821824	0.746793	0.904394
12.6734	0.819455	0.743021	0.903751
12.7136	0.817092	0.739237	0.903147
12.7538	0.814736	0.735443	0.902579
12.794	0.812387	0.731642	0.902044
12.8342	0.810045	0.727836	0.90154
12.8744	0.80771	0.724026	0.901065
12.9146	0.805381	0.720215	0.900618
12.9548	0.803059	0.716403	0.900196
12.995	0.800743	0.712593	0.899798
13.0352	0.798435	0.708785	0.899423
13.0754	0.796133	0.704982	0.899069
13.1156	0.793837	0.701183	0.898734
13.1558	0.791548	0.697391	0.898418
13.196	0.789266	0.693605	0.89812
13.2362	0.78699	0.689828	0.897838
13.2764	0.784721	0.686059	0.897572
13.3166	0.782459	0.6823	0.89732
13.3568	0.780203	0.678551	0.897082
13.397	0.777953	0.674813	0.896858
13.4372	0.77571	0.671087	0.896645
13.4774	0.773474	0.667372	0.896444
13.5176	0.771244	0.66367	0.896254
13.5578	0.76902	0.659981	0.896075
13.598	0.766803	0.656304	0.895905
13.6382	0.764592	0.652642	0.895745
13.6784	0.762388	0.648994	0.895594
13.7186	0.760189	0.64536	0.895451
13.7588	0.757998	0.64174	0.895316
13.799	0.755812	0.638135	0.895189
13.8392	0.753633	0.634546	0.89507
13.8794	0.75146	0.630972	0.894957
13.9196	0.749293	0.627413	0.89485
13.9598	0.747133	0.62387	0.89475
14	0.744979	0.620343	0.894656

## Sheet:  Knuppel index~co-occurrence
EAT-Lancet score	Point Estimation	Lower confidence limits	Upper confidence limits
6	0.998716	0.653747	1.52572
6.0402	0.998733	0.657482	1.5171
6.0804	0.99875	0.661237	1.50854
6.1206	0.998768	0.665014	1.50002
6.1608	0.998785	0.668812	1.49156
6.20101	0.998802	0.672632	1.48314
6.24121	0.998819	0.676474	1.47476
6.28141	0.998836	0.680338	1.46644
6.32161	0.998854	0.684224	1.45816
6.36181	0.998871	0.688133	1.44993
6.40201	0.998888	0.692063	1.44174
6.44221	0.998905	0.696016	1.4336
6.48241	0.998922	0.699992	1.42551
6.52261	0.99894	0.70399	1.41746
6.56281	0.998957	0.708011	1.40946
6.60302	0.998974	0.712055	1.40151
6.64322	0.998991	0.716122	1.39359
6.68342	0.999008	0.720212	1.38573
6.72362	0.999026	0.724326	1.3779
6.76382	0.999043	0.728463	1.37013
6.80402	0.99906	0.732624	1.36239
6.84422	0.999077	0.736809	1.3547
6.88442	0.999094	0.741018	1.34705
6.92462	0.999112	0.74525	1.33945
6.96482	0.999129	0.749507	1.33189
7.00503	0.999146	0.753788	1.32437
7.04523	0.999163	0.758093	1.31689
7.08543	0.99918	0.762424	1.30946
7.12563	0.999198	0.766778	1.30207
7.16583	0.999215	0.771158	1.29472
7.20603	0.999232	0.775563	1.28741
7.24623	0.999249	0.779993	1.28014
7.28643	0.999266	0.784448	1.27291
7.32663	0.999284	0.788929	1.26573
7.36683	0.999301	0.793435	1.25858
7.40704	0.999318	0.797967	1.25148
7.44724	0.999335	0.802525	1.24441
7.48744	0.999352	0.807109	1.23739
7.52764	0.99937	0.811719	1.2304
7.56784	0.999387	0.816355	1.22346
7.60804	0.999404	0.821018	1.21655
7.64824	0.999421	0.825708	1.20968
7.68844	0.999438	0.830424	1.20285
7.72864	0.999456	0.835167	1.19606
7.76884	0.999473	0.839938	1.18931
7.80905	0.99949	0.844735	1.1826
7.84925	0.999507	0.84956	1.17592
7.88945	0.999525	0.854413	1.16928
7.92965	0.999542	0.859293	1.16268
7.96985	0.999559	0.864201	1.15612
8.01005	0.999576	0.869137	1.14959
8.05025	0.999593	0.874102	1.1431
8.09045	0.999611	0.879094	1.13665
8.13065	0.999628	0.884116	1.13023
8.17085	0.999645	0.889166	1.12385
8.21106	0.999662	0.894244	1.11751
8.25126	0.999679	0.899352	1.1112
8.29146	0.999697	0.904489	1.10493
8.33166	0.999714	0.909655	1.09869
8.37186	0.999731	0.914851	1.09249
8.41206	0.999748	0.920077	1.08632
8.45226	0.999765	0.925332	1.08019
8.49246	0.999783	0.930617	1.07409
8.53266	0.9998	0.935933	1.06802
8.57286	0.999817	0.941279	1.062
8.61307	0.999834	0.946655	1.056
8.65327	0.999852	0.952063	1.05004
8.69347	0.999869	0.957501	1.04411
8.73367	0.999886	0.96297	1.03822
8.77387	0.999903	0.96847	1.03236
8.81407	0.99992	0.974002	1.02653
8.85427	0.999938	0.979565	1.02073
8.89447	0.999955	0.98516	1.01497
8.93467	0.999972	0.990787	1.00924
8.97487	0.999989	0.996447	1.00354
9.01508	1.00001	0.997879	1.00214
9.05528	1.00002	0.992251	1.00785
9.09548	1.00003	0.986671	1.01356
9.13568	1.00002	0.98115	1.01925
9.17588	0.999987	0.975699	1.02488
9.21608	0.999928	0.970328	1.03043
9.25628	0.999836	0.965048	1.03588
9.29648	0.999703	0.959868	1.04119
9.33668	0.999523	0.954797	1.04634
9.37688	0.99929	0.949844	1.05131
9.41709	0.998998	0.945016	1.05606
9.45729	0.99864	0.94032	1.06058
9.49749	0.99821	0.935765	1.06482
9.53769	0.997701	0.931353	1.06878
9.57789	0.997109	0.927092	1.07241
9.61809	0.996426	0.922984	1.07571
9.65829	0.995646	0.919031	1.07865
9.69849	0.994763	0.915235	1.0812
9.73869	0.993772	0.911595	1.08336
9.77889	0.992666	0.908109	1.0851
9.8191	0.991439	0.904771	1.08641
9.8593	0.990085	0.901574	1.08729
9.8995	0.988599	0.898507	1.08772
9.9397	0.986975	0.895557	1.08773
9.9799	0.985208	0.892703	1.0873
10.0201	0.983292	0.889921	1.08646
10.0603	0.981227	0.887172	1.08525
10.1005	0.97902	0.88441	1.08375
10.1407	0.976677	0.881588	1.08202
10.1809	0.974204	0.878664	1.08013
10.2211	0.971607	0.875598	1.07814
10.2613	0.968891	0.872357	1.07611
10.3015	0.966065	0.868914	1.07408
10.3417	0.963133	0.86525	1.07209
10.3819	0.960101	0.861352	1.07017
10.4221	0.956977	0.857218	1.06834
10.4623	0.953765	0.852853	1.06662
10.5025	0.950472	0.84827	1.06499
10.5427	0.947103	0.843488	1.06345
10.5829	0.943666	0.838535	1.06198
10.6231	0.940165	0.833441	1.06055
10.6633	0.936606	0.828241	1.05915
10.7035	0.932995	0.822974	1.05772
10.7437	0.929337	0.817677	1.05625
10.7839	0.925639	0.812392	1.05467
10.8241	0.921906	0.807156	1.05297
10.8643	0.918142	0.802008	1.05109
10.9045	0.914354	0.796984	1.04901
10.9447	0.910547	0.792118	1.04668
10.9849	0.906726	0.787442	1.04408
11.0251	0.902896	0.782982	1.04117
11.0653	0.899059	0.778744	1.03796
11.1055	0.895217	0.774715	1.03446
11.1457	0.891372	0.770882	1.03069
11.1859	0.887523	0.767225	1.02668
11.2261	0.883672	0.763724	1.02246
11.2663	0.87982	0.760359	1.01805
11.3065	0.875969	0.757106	1.01349
11.3467	0.872119	0.753939	1.00882
11.3869	0.868272	0.750835	1.00408
11.4271	0.864428	0.747766	0.99929
11.4673	0.860588	0.744707	0.994501
11.5075	0.856754	0.741632	0.989745
11.5477	0.852925	0.738514	0.985061
11.5879	0.849104	0.73533	0.980483
11.6281	0.845292	0.732056	0.976042
11.6683	0.841488	0.728672	0.971771
11.7085	0.837694	0.725158	0.967696
11.7487	0.833912	0.721498	0.96384
11.7889	0.83014	0.717681	0.960222
11.8291	0.826382	0.713697	0.956858
11.8693	0.822637	0.709542	0.953758
11.9095	0.818906	0.705215	0.950925
11.9497	0.81519	0.700719	0.948362
11.9899	0.81149	0.69606	0.946063
12.0302	0.807807	0.691248	0.944019
12.0704	0.80414	0.686295	0.94222
12.1106	0.80049	0.681213	0.94065
12.1508	0.796856	0.676014	0.939299
12.191	0.793239	0.67071	0.938152
12.2312	0.789638	0.665312	0.937197
12.2714	0.786054	0.659832	0.936421
12.3116	0.782486	0.654279	0.935815
12.3518	0.778934	0.648664	0.935365
12.392	0.775398	0.642997	0.935063
12.4322	0.771879	0.637286	0.934897
12.4724	0.768375	0.631539	0.934859
12.5126	0.764887	0.625764	0.93494
12.5528	0.761415	0.619969	0.935133
12.593	0.757959	0.614159	0.935429
12.6332	0.754518	0.60834	0.935821
12.6734	0.751093	0.602519	0.936304
12.7136	0.747684	0.5967	0.936872
12.7538	0.74429	0.590888	0.937518
12.794	0.740912	0.585086	0.938238
12.8342	0.737548	0.579299	0.939027
12.8744	0.734201	0.573531	0.939881
12.9146	0.730868	0.567783	0.940795
12.9548	0.72755	0.56206	0.941767
12.995	0.724248	0.556363	0.942793
13.0352	0.72096	0.550695	0.943869
13.0754	0.717688	0.545058	0.944993
13.1156	0.71443	0.539453	0.946162
13.1558	0.711187	0.533884	0.947373
13.196	0.707959	0.52835	0.948625
13.2362	0.704745	0.522853	0.949915
13.2764	0.701546	0.517395	0.95124
13.3166	0.698362	0.511977	0.952601
13.3568	0.695192	0.506599	0.953993
13.397	0.692036	0.501262	0.955417
13.4372	0.688895	0.495967	0.95687
13.4774	0.685768	0.490715	0.958352
13.5176	0.682655	0.485506	0.95986
13.5578	0.679556	0.480341	0.961394
13.598	0.676472	0.47522	0.962953
13.6382	0.673401	0.470143	0.964535
13.6784	0.670344	0.46511	0.96614
13.7186	0.667302	0.460123	0.967767
13.7588	0.664273	0.45518	0.969414
13.799	0.661257	0.450283	0.971082
13.8392	0.658256	0.44543	0.972768
13.8794	0.655268	0.440623	0.974474
13.9196	0.652293	0.435861	0.976198
13.9598	0.649332	0.431144	0.977939
14	0.646385	0.426472	0.979696

## Sheet: Stubbendorff index~depression
EAT-Lancet score	Point Estimation	Lower confidence limits	Upper confidence limits
9	1.10239	0.899212	1.35148
9.13065	1.10064	0.900774	1.34484
9.26131	1.09889	0.902338	1.33825
9.39196	1.09714	0.903905	1.33168
9.52261	1.09539	0.905475	1.32514
9.65327	1.09365	0.907047	1.31864
9.78392	1.09191	0.908622	1.31217
9.91457	1.09017	0.9102	1.30573
10.0452	1.08844	0.911781	1.29932
10.1759	1.08671	0.913364	1.29295
10.3065	1.08498	0.91495	1.2866
10.4372	1.08325	0.916539	1.28029
10.5678	1.08153	0.91813	1.27401
10.6985	1.07981	0.919725	1.26776
10.8291	1.07809	0.921322	1.26154
10.9598	1.07638	0.922922	1.25535
11.0905	1.07466	0.924524	1.24919
11.2211	1.07295	0.92613	1.24306
11.3518	1.07125	0.927738	1.23696
11.4824	1.06954	0.929349	1.23089
11.6131	1.06784	0.930963	1.22485
11.7437	1.06614	0.93258	1.21884
11.8744	1.06445	0.934199	1.21286
12.005	1.06275	0.935821	1.2069
12.1357	1.06106	0.937446	1.20098
12.2663	1.05938	0.939074	1.19509
12.397	1.05769	0.940705	1.18923
12.5276	1.05601	0.942339	1.18339
12.6583	1.05433	0.943975	1.17758
12.7889	1.05265	0.945614	1.1718
12.9196	1.05098	0.947256	1.16605
13.0503	1.0493	0.948901	1.16033
13.1809	1.04764	0.950549	1.15464
13.3116	1.04597	0.9522	1.14897
13.4422	1.04431	0.953853	1.14334
13.5729	1.04264	0.955509	1.13772
13.7035	1.04099	0.957169	1.13214
13.8342	1.03933	0.958831	1.12659
13.9648	1.03768	0.960496	1.12106
14.0955	1.03603	0.962164	1.11556
14.2261	1.03438	0.963835	1.11008
14.3568	1.03273	0.965508	1.10464
14.4874	1.03109	0.967185	1.09922
14.6181	1.02945	0.968864	1.09382
14.7487	1.02781	0.970547	1.08845
14.8794	1.02618	0.972232	1.08311
15.0101	1.02454	0.973921	1.0778
15.1407	1.02291	0.975612	1.07251
15.2714	1.02129	0.977306	1.06725
15.402	1.01966	0.979003	1.06201
15.5327	1.01804	0.980703	1.0568
15.6633	1.01642	0.982406	1.05161
15.794	1.0148	0.984112	1.04645
15.9246	1.01319	0.985821	1.04132
16.0553	1.01158	0.987533	1.03621
16.1859	1.00997	0.989248	1.03112
16.3166	1.00836	0.990966	1.02606
16.4472	1.00676	0.992686	1.02103
16.5779	1.00516	0.99441	1.01602
16.7085	1.00356	0.996137	1.01103
16.8392	1.00196	0.997867	1.00607
16.9698	1.00037	0.9996	1.00114
17.1005	0.998775	0.996223	1.00133
17.2312	0.997178	0.991338	1.00305
17.3618	0.995566	0.986481	1.00473
17.4925	0.993929	0.981657	1.00636
17.6231	0.992258	0.976867	1.00789
17.7538	0.990542	0.972114	1.00932
17.8844	0.988773	0.9674	1.01062
18.0151	0.98694	0.962727	1.01176
18.1457	0.985035	0.958097	1.01273
18.2764	0.983047	0.953511	1.0135
18.407	0.980968	0.94897	1.01405
18.5377	0.978789	0.944473	1.01435
18.6683	0.9765	0.940022	1.01439
18.799	0.974093	0.935614	1.01416
18.9296	0.971559	0.931248	1.01362
19.0603	0.968889	0.926921	1.01276
19.191	0.966075	0.92263	1.01157
19.3216	0.963109	0.918368	1.01003
19.4523	0.959981	0.914129	1.00813
19.5829	0.956686	0.909905	1.00587
19.7136	0.953214	0.905682	1.00324
19.8442	0.949559	0.901448	1.00024
19.9749	0.945713	0.897183	0.996868
20.1055	0.941672	0.892867	0.993144
20.2362	0.937448	0.888476	0.989118
20.3668	0.933061	0.883991	0.984855
20.4975	0.928532	0.879393	0.980416
20.6281	0.923879	0.874665	0.975862
20.7588	0.919123	0.869795	0.971247
20.8894	0.914281	0.864774	0.966623
21.0201	0.909373	0.859598	0.96203
21.1508	0.904417	0.854272	0.957506
21.2814	0.899431	0.848804	0.953078
21.4121	0.894432	0.843211	0.948765
21.5427	0.889438	0.837515	0.94458
21.6734	0.884465	0.831744	0.940528
21.804	0.87953	0.825929	0.936609
21.9347	0.874648	0.820106	0.932817
22.0653	0.869836	0.814313	0.929144
22.196	0.865108	0.808589	0.925578
22.3266	0.860481	0.802972	0.922108
22.4573	0.855967	0.797503	0.918718
22.5879	0.851583	0.792219	0.915395
22.7186	0.847341	0.787156	0.912127
22.8492	0.843256	0.782351	0.908902
22.9799	0.839342	0.777837	0.90571
23.1106	0.835609	0.773641	0.902541
23.2412	0.832054	0.76976	0.899389
23.3719	0.828667	0.766179	0.896252
23.5025	0.82544	0.762881	0.893128
23.6332	0.822363	0.759848	0.89002
23.7638	0.819427	0.757061	0.886931
23.8945	0.816624	0.754498	0.883867
24.0251	0.813946	0.752138	0.880833
24.1558	0.811384	0.749961	0.877838
24.2864	0.80893	0.747943	0.87489
24.4171	0.806576	0.746064	0.871997
24.5477	0.804315	0.744299	0.86917
24.6784	0.802138	0.742627	0.866417
24.809	0.800037	0.741025	0.863749
24.9397	0.798006	0.739471	0.861175
25.0704	0.796037	0.737944	0.858703
25.201	0.794122	0.736423	0.856342
25.3317	0.792254	0.734887	0.854099
25.4623	0.790426	0.733319	0.85198
25.593	0.788631	0.731703	0.849987
25.7236	0.786861	0.730023	0.848124
25.8543	0.785109	0.728266	0.846389
25.9849	0.783369	0.726423	0.84478
26.1156	0.781635	0.724486	0.843292
26.2462	0.779905	0.722456	0.841922
26.3769	0.778178	0.720335	0.840665
26.5075	0.776455	0.718128	0.83952
26.6382	0.774736	0.715837	0.838481
26.7688	0.773021	0.713468	0.837544
26.8995	0.771309	0.711024	0.836706
27.0302	0.769601	0.70851	0.835961
27.1608	0.767898	0.70593	0.835305
27.2915	0.766197	0.703289	0.834733
27.4221	0.764501	0.700592	0.83424
27.5528	0.762809	0.697842	0.833823
27.6834	0.76112	0.695044	0.833477
27.8141	0.759435	0.692202	0.833197
27.9447	0.757753	0.68932	0.83298
28.0754	0.756076	0.686402	0.832821
28.206	0.754402	0.683451	0.832718
28.3367	0.752731	0.68047	0.832666
28.4673	0.751065	0.677463	0.832663
28.598	0.749402	0.674433	0.832704
28.7286	0.747743	0.671382	0.832789
28.8593	0.746087	0.668312	0.832913
28.9899	0.744435	0.665227	0.833075
29.1206	0.742787	0.662129	0.833271
29.2513	0.741143	0.659019	0.833501
29.3819	0.739502	0.655899	0.833761
29.5126	0.737865	0.652772	0.83405
29.6432	0.736231	0.649638	0.834366
29.7739	0.734601	0.6465	0.834708
29.9045	0.732975	0.643358	0.835074
30.0352	0.731352	0.640214	0.835463
30.1658	0.729733	0.63707	0.835873
30.2965	0.728117	0.633926	0.836303
30.4271	0.726505	0.630783	0.836752
30.5578	0.724896	0.627643	0.83722
30.6884	0.723291	0.624505	0.837704
30.8191	0.72169	0.621372	0.838204
30.9497	0.720092	0.618243	0.83872
31.0804	0.718498	0.61512	0.83925
31.2111	0.716907	0.612003	0.839793
31.3417	0.71532	0.608892	0.84035
31.4724	0.713736	0.605789	0.840919
31.603	0.712156	0.602693	0.8415
31.7337	0.710579	0.599605	0.842092
31.8643	0.709006	0.596526	0.842695
31.995	0.707436	0.593456	0.843308
32.1256	0.70587	0.590395	0.843931
32.2563	0.704307	0.587344	0.844563
32.3869	0.702748	0.584303	0.845204
32.5176	0.701192	0.581271	0.845853
32.6482	0.69964	0.578251	0.846511
32.7789	0.698091	0.575241	0.847176
32.9095	0.696545	0.572242	0.847849
33.0402	0.695003	0.569254	0.84853
33.1709	0.693464	0.566278	0.849217
33.3015	0.691929	0.563313	0.849911
33.4322	0.690397	0.56036	0.850611
33.5628	0.688868	0.557418	0.851317
33.6935	0.687343	0.554489	0.85203
33.8241	0.685822	0.551571	0.852748
33.9548	0.684303	0.548666	0.853471
34.0854	0.682788	0.545773	0.8542
34.2161	0.681276	0.542893	0.854934
34.3467	0.679768	0.540025	0.855673
34.4774	0.678263	0.537169	0.856417
34.608	0.676761	0.534326	0.857166
34.7387	0.675263	0.531495	0.857919
34.8693	0.673768	0.528678	0.858677
35	0.672276	0.525873	0.859439

## Sheet:  Stubbendorff index~anxiety
EAT-Lancet score	Point Estimation	Lower confidence limits	Upper confidence limits
9	1.20924	1.00649	1.45282
9.13065	1.20549	1.00639	1.44398
9.26131	1.20176	1.00628	1.4352
9.39196	1.19803	1.00617	1.42647
9.52261	1.19432	1.00607	1.4178
9.65327	1.19062	1.00596	1.40918
9.78392	1.18693	1.00586	1.40061
9.91457	1.18326	1.00575	1.39209
10.0452	1.17959	1.00564	1.38362
10.1759	1.17594	1.00554	1.37521
10.3065	1.17229	1.00543	1.36685
10.4372	1.16866	1.00532	1.35853
10.5678	1.16504	1.00522	1.35027
10.6985	1.16143	1.00511	1.34206
10.8291	1.15783	1.00501	1.3339
10.9598	1.15425	1.0049	1.32579
11.0905	1.15067	1.00479	1.31772
11.2211	1.1471	1.00469	1.30971
11.3518	1.14355	1.00458	1.30175
11.4824	1.14001	1.00447	1.29383
11.6131	1.13648	1.00437	1.28596
11.7437	1.13296	1.00426	1.27814
11.8744	1.12945	1.00416	1.27037
12.005	1.12595	1.00405	1.26264
12.1357	1.12246	1.00394	1.25496
12.2663	1.11898	1.00384	1.24733
12.397	1.11551	1.00373	1.23975
12.5276	1.11206	1.00363	1.23221
12.6583	1.10861	1.00352	1.22471
12.7889	1.10518	1.00341	1.21727
12.9196	1.10175	1.00331	1.20986
13.0503	1.09834	1.0032	1.20251
13.1809	1.09494	1.00309	1.19519
13.3116	1.09155	1.00299	1.18792
13.4422	1.08817	1.00288	1.1807
13.5729	1.08479	1.00278	1.17352
13.7035	1.08143	1.00267	1.16638
13.8342	1.07808	1.00256	1.15929
13.9648	1.07474	1.00246	1.15224
14.0955	1.07141	1.00235	1.14523
14.2261	1.06809	1.00225	1.13827
14.3568	1.06479	1.00214	1.13135
14.4874	1.06149	1.00203	1.12446
14.6181	1.0582	1.00193	1.11763
14.7487	1.05492	1.00182	1.11083
14.8794	1.05165	1.00172	1.10407
15.0101	1.04839	1.00161	1.09736
15.1407	1.04515	1.00151	1.09069
15.2714	1.04191	1.0014	1.08405
15.402	1.03868	1.00129	1.07746
15.5327	1.03546	1.00119	1.07091
15.6633	1.03225	1.00108	1.0644
15.794	1.02906	1.00098	1.05792
15.9246	1.02587	1.00087	1.05149
16.0553	1.02269	1.00076	1.04509
16.1859	1.01952	1.00066	1.03874
16.3166	1.01636	1.00055	1.03242
16.4472	1.01321	1.00045	1.02614
16.5779	1.01007	1.00034	1.0199
16.7085	1.00695	1.00024	1.0137
16.8392	1.00383	1.00013	1.00754
16.9698	1.00072	1.00002	1.00141
17.1005	0.997616	0.995319	0.999917
17.2312	0.994521	0.989272	0.999798
17.3618	0.991429	0.983275	0.999651
17.4925	0.988334	0.977333	0.99946
17.6231	0.985233	0.971453	0.999209
17.7538	0.982122	0.965641	0.998884
17.8844	0.978995	0.959903	0.998468
18.0151	0.97585	0.954244	0.997946
18.1457	0.972682	0.948669	0.997303
18.2764	0.969488	0.943182	0.996526
18.407	0.966262	0.937789	0.9956
18.5377	0.963003	0.932493	0.994511
18.6683	0.959705	0.927296	0.993248
18.799	0.956366	0.922202	0.991796
18.9296	0.952981	0.917211	0.990146
19.0603	0.949548	0.912326	0.988288
19.191	0.946062	0.907546	0.986212
19.3216	0.94252	0.90287	0.983911
19.4523	0.938918	0.898294	0.98138
19.5829	0.935255	0.893815	0.978615
19.7136	0.931525	0.889427	0.975615
19.8442	0.927727	0.885121	0.972383
19.9749	0.923856	0.880884	0.968925
20.1055	0.919913	0.876702	0.965253
20.2362	0.915906	0.872556	0.96141
20.3668	0.911851	0.868426	0.957447
20.4975	0.907762	0.864296	0.953415
20.6281	0.903655	0.860147	0.949363
20.7588	0.899542	0.855967	0.945335
20.8894	0.895439	0.851746	0.941372
21.0201	0.891358	0.847477	0.937511
21.1508	0.887313	0.843158	0.933781
21.2814	0.883318	0.838794	0.930205
21.4121	0.879386	0.834394	0.926803
21.5427	0.875528	0.829972	0.923585
21.6734	0.871759	0.825547	0.920557
21.804	0.868089	0.821142	0.91772
21.9347	0.864531	0.816785	0.915069
22.0653	0.861098	0.812504	0.912598
22.196	0.8578	0.808331	0.910297
22.3266	0.85465	0.804297	0.908156
22.4573	0.851659	0.800435	0.906162
22.5879	0.848838	0.796776	0.904302
22.7186	0.8462	0.793354	0.902565
22.8492	0.843754	0.790197	0.90094
22.9799	0.841512	0.787337	0.899416
23.1106	0.839484	0.784796	0.897984
23.2412	0.837665	0.782574	0.896634
23.3719	0.836043	0.780656	0.895359
23.5025	0.834608	0.779028	0.894153
23.6332	0.833351	0.777673	0.893015
23.7638	0.832261	0.776574	0.891942
23.8945	0.831329	0.775711	0.890935
24.0251	0.830545	0.775067	0.889995
24.1558	0.8299	0.77462	0.889124
24.2864	0.829383	0.774352	0.888326
24.4171	0.828987	0.774241	0.887603
24.5477	0.8287	0.774266	0.886961
24.6784	0.828515	0.774407	0.886404
24.809	0.828422	0.774641	0.885937
24.9397	0.828412	0.774949	0.885564
25.0704	0.828476	0.775308	0.88529
25.201	0.828604	0.775698	0.885118
25.3317	0.828788	0.7761	0.885053
25.4623	0.829019	0.776494	0.885097
25.593	0.829287	0.776863	0.88525
25.7236	0.829584	0.777189	0.885512
25.8543	0.8299	0.777457	0.885881
25.9849	0.830227	0.777654	0.886353
26.1156	0.830555	0.77777	0.886923
26.2462	0.830884	0.777803	0.887588
26.3769	0.831213	0.777754	0.888347
26.5075	0.831542	0.777624	0.889198
26.6382	0.831871	0.777417	0.89014
26.7688	0.832201	0.777133	0.89117
26.8995	0.83253	0.776777	0.892285
27.0302	0.83286	0.776349	0.893483
27.1608	0.833189	0.775855	0.894761
27.2915	0.833519	0.775295	0.896115
27.4221	0.833849	0.774674	0.897544
27.5528	0.834179	0.773995	0.899043
27.6834	0.834509	0.773261	0.900609
27.8141	0.83484	0.772474	0.90224
27.9447	0.83517	0.771639	0.903933
28.0754	0.835501	0.770757	0.905684
28.206	0.835832	0.769831	0.907491
28.3367	0.836162	0.768865	0.909351
28.4673	0.836493	0.76786	0.911261
28.598	0.836825	0.76682	0.91322
28.7286	0.837156	0.765746	0.915225
28.8593	0.837487	0.764641	0.917273
28.9899	0.837819	0.763507	0.919363
29.1206	0.838151	0.762346	0.921492
29.2513	0.838482	0.76116	0.92366
29.3819	0.838814	0.75995	0.925863
29.5126	0.839146	0.758717	0.928101
29.6432	0.839478	0.757465	0.930372
29.7739	0.839811	0.756193	0.932674
29.9045	0.840143	0.754904	0.935007
30.0352	0.840476	0.753598	0.937369
30.1658	0.840809	0.752277	0.939759
30.2965	0.841141	0.750942	0.942175
30.4271	0.841474	0.749593	0.944618
30.5578	0.841808	0.748233	0.947085
30.6884	0.842141	0.74686	0.949576
30.8191	0.842474	0.745478	0.952091
30.9497	0.842808	0.744085	0.954628
31.0804	0.843141	0.742684	0.957187
31.2111	0.843475	0.741274	0.959767
31.3417	0.843809	0.739856	0.962367
31.4724	0.844143	0.738431	0.964988
31.603	0.844477	0.737	0.967628
31.7337	0.844811	0.735563	0.970286
31.8643	0.845146	0.73412	0.972963
31.995	0.84548	0.732672	0.975658
32.1256	0.845815	0.731219	0.978371
32.2563	0.84615	0.729762	0.981101
32.3869	0.846485	0.728301	0.983847
32.5176	0.84682	0.726836	0.986611
32.6482	0.847155	0.725368	0.98939
32.7789	0.847491	0.723898	0.992185
32.9095	0.847826	0.722424	0.994996
33.0402	0.848162	0.720949	0.997822
33.1709	0.848498	0.719471	1.00066
33.3015	0.848833	0.717991	1.00352
33.4322	0.849169	0.71651	1.00639
33.5628	0.849506	0.715028	1.00928
33.6935	0.849842	0.713544	1.01217
33.8241	0.850178	0.71206	1.01509
33.9548	0.850515	0.710574	1.01802
34.0854	0.850852	0.709088	1.02096
34.2161	0.851188	0.707602	1.02391
34.3467	0.851525	0.706115	1.02688
34.4774	0.851862	0.704628	1.02986
34.608	0.8522	0.703141	1.03286
34.7387	0.852537	0.701655	1.03586
34.8693	0.852875	0.700168	1.03889
35	0.853212	0.698682	1.04192

## Sheet: Stubbendorff indexco-occurrence
EAT-Lancet score	Point Estimation	Lower confidence limits	Upper confidence limits
9	1.15582	0.784043	1.70389
9.13065	1.15309	0.787165	1.68913
9.26131	1.15037	0.790299	1.67449
9.39196	1.14765	0.793445	1.65998
9.52261	1.14494	0.796604	1.6456
9.65327	1.14224	0.799776	1.63134
9.78392	1.13954	0.80296	1.6172
9.91457	1.13685	0.806156	1.60319
10.0452	1.13416	0.809366	1.58929
10.1759	1.13148	0.812588	1.57552
10.3065	1.12881	0.815823	1.56187
10.4372	1.12614	0.819071	1.54833
10.5678	1.12348	0.822332	1.53492
10.6985	1.12083	0.825606	1.52162
10.8291	1.11818	0.828893	1.50843
10.9598	1.11554	0.832193	1.49536
11.0905	1.1129	0.835506	1.4824
11.2211	1.11027	0.838833	1.46955
11.3518	1.10765	0.842172	1.45682
11.4824	1.10504	0.845525	1.44419
11.6131	1.10242	0.848891	1.43168
11.7437	1.09982	0.852271	1.41927
11.8744	1.09722	0.855664	1.40697
12.005	1.09463	0.859071	1.39478
12.1357	1.09204	0.862491	1.3827
12.2663	1.08947	0.865925	1.37071
12.397	1.08689	0.869372	1.35884
12.5276	1.08432	0.872833	1.34706
12.6583	1.08176	0.876308	1.33539
12.7889	1.07921	0.879797	1.32381
12.9196	1.07666	0.8833	1.31234
13.0503	1.07411	0.886817	1.30097
13.1809	1.07158	0.890347	1.2897
13.3116	1.06905	0.893892	1.27852
13.4422	1.06652	0.897451	1.26744
13.5729	1.064	0.901024	1.25646
13.7035	1.06149	0.904611	1.24557
13.8342	1.05898	0.908212	1.23478
13.9648	1.05648	0.911828	1.22408
14.0955	1.05398	0.915458	1.21347
14.2261	1.05149	0.919103	1.20295
14.3568	1.04901	0.922762	1.19253
14.4874	1.04653	0.926436	1.1822
14.6181	1.04406	0.930124	1.17195
14.7487	1.04159	0.933827	1.1618
14.8794	1.03913	0.937545	1.15173
15.0101	1.03668	0.941278	1.14175
15.1407	1.03423	0.945025	1.13185
15.2714	1.03179	0.948788	1.12204
15.402	1.02935	0.952565	1.11232
15.5327	1.02692	0.956357	1.10268
15.6633	1.02449	0.960165	1.09313
15.794	1.02207	0.963987	1.08365
15.9246	1.01966	0.967825	1.07426
16.0553	1.01725	0.971678	1.06495
16.1859	1.01485	0.975547	1.05573
16.3166	1.01245	0.979431	1.04658
16.4472	1.01006	0.98333	1.03751
16.5779	1.00767	0.987245	1.02852
16.7085	1.00529	0.991176	1.01961
16.8392	1.00292	0.995122	1.01077
16.9698	1.00055	0.999083	1.00201
17.1005	0.998182	0.993329	1.00306
17.2312	0.995819	0.984737	1.00703
17.3618	0.993453	0.976253	1.01096
17.4925	0.991077	0.967894	1.01482
17.6231	0.988686	0.959675	1.01857
17.7538	0.986276	0.951613	1.0222
17.8844	0.98384	0.943722	1.02566
18.0151	0.981374	0.936015	1.02893
18.1457	0.978873	0.928505	1.03197
18.2764	0.976332	0.921205	1.03476
18.407	0.973745	0.914124	1.03725
18.5377	0.971107	0.907271	1.03944
18.6683	0.968415	0.900656	1.04127
18.799	0.965663	0.894285	1.04274
18.9296	0.962846	0.888162	1.04381
19.0603	0.959961	0.882291	1.04447
19.191	0.957001	0.876673	1.04469
19.3216	0.953963	0.871305	1.04446
19.4523	0.950843	0.866185	1.04377
19.5829	0.947635	0.861302	1.04262
19.7136	0.944337	0.856646	1.041
19.8442	0.940943	0.852196	1.03893
19.9749	0.93745	0.84793	1.03642
20.1055	0.933855	0.843813	1.03351
20.2362	0.930163	0.839788	1.03026
20.3668	0.926382	0.835791	1.02679
20.4975	0.92252	0.831763	1.02318
20.6281	0.918586	0.827647	1.01952
20.7588	0.914588	0.823395	1.01588
20.8894	0.910533	0.818966	1.01234
21.0201	0.90643	0.814329	1.00895
21.1508	0.902285	0.809466	1.00575
21.2814	0.898107	0.804369	1.00277
21.4121	0.893903	0.799044	1.00002
21.5427	0.88968	0.793508	0.997508
21.6734	0.885446	0.78779	0.995208
21.804	0.881207	0.781924	0.993096
21.9347	0.876971	0.775955	0.991137
22.0653	0.872744	0.76993	0.989287
22.196	0.868533	0.763899	0.987499
22.3266	0.864344	0.757915	0.98572
22.4573	0.860185	0.752028	0.983897
22.5879	0.856061	0.74629	0.981978
22.7186	0.851978	0.740747	0.97991
22.8492	0.847942	0.735447	0.977645
22.9799	0.84396	0.73043	0.975136
23.1106	0.840036	0.725731	0.972344
23.2412	0.83617	0.721352	0.969265
23.3719	0.83236	0.717278	0.965907
23.5025	0.828603	0.713491	0.962287
23.6332	0.824897	0.70997	0.958427
23.7638	0.821239	0.706693	0.954351
23.8945	0.817628	0.703635	0.950087
24.0251	0.81406	0.70077	0.945666
24.1558	0.810535	0.69807	0.941119
24.2864	0.807049	0.695507	0.93648
24.4171	0.803601	0.693053	0.931784
24.5477	0.800189	0.690677	0.927065
24.6784	0.79681	0.688351	0.922359
24.809	0.793463	0.686045	0.9177
24.9397	0.790145	0.683731	0.913121
25.0704	0.786855	0.681382	0.908654
25.201	0.78359	0.678971	0.904329
25.3317	0.78035	0.676475	0.900174
25.4623	0.777131	0.673873	0.896211
25.593	0.773932	0.671146	0.89246
25.7236	0.770752	0.668279	0.888937
25.8543	0.767588	0.665262	0.885652
25.9849	0.764439	0.662088	0.882612
26.1156	0.761303	0.658755	0.879816
26.2462	0.758181	0.655266	0.877259
26.3769	0.755071	0.651629	0.874932
26.5075	0.751973	0.647852	0.872828
26.6382	0.748889	0.643943	0.870939
26.7688	0.745817	0.639909	0.869253
26.8995	0.742758	0.63576	0.867763
27.0302	0.739711	0.631505	0.866458
27.1608	0.736677	0.627152	0.865328
27.2915	0.733655	0.622711	0.864365
27.4221	0.730646	0.61819	0.863558
27.5528	0.727649	0.613597	0.862899
27.6834	0.724664	0.608941	0.862378
27.8141	0.721691	0.60423	0.861987
27.9447	0.718731	0.599469	0.861719
28.0754	0.715783	0.594667	0.861565
28.206	0.712847	0.589831	0.861519
28.3367	0.709923	0.584965	0.861574
28.4673	0.707011	0.580075	0.861722
28.598	0.704111	0.575168	0.861959
28.7286	0.701222	0.570248	0.862279
28.8593	0.698346	0.565318	0.862677
28.9899	0.695481	0.560385	0.863147
29.1206	0.692629	0.55545	0.863686
29.2513	0.689788	0.550518	0.864289
29.3819	0.686958	0.545593	0.864952
29.5126	0.68414	0.540676	0.865672
29.6432	0.681334	0.535771	0.866445
29.7739	0.678539	0.53088	0.867268
29.9045	0.675756	0.526006	0.868139
30.0352	0.672984	0.521149	0.869055
30.1658	0.670224	0.516314	0.870013
30.2965	0.667474	0.5115	0.871011
30.4271	0.664736	0.50671	0.872047
30.5578	0.66201	0.501944	0.873119
30.6884	0.659294	0.497205	0.874224
30.8191	0.65659	0.492493	0.875363
30.9497	0.653897	0.48781	0.876531
31.0804	0.651214	0.483156	0.87773
31.2111	0.648543	0.478532	0.878956
31.3417	0.645883	0.473939	0.880208
31.4724	0.643234	0.469377	0.881486
31.603	0.640595	0.464847	0.882789
31.7337	0.637967	0.46035	0.884114
31.8643	0.63535	0.455887	0.885462
31.995	0.632744	0.451456	0.886831
32.1256	0.630149	0.44706	0.88822
32.2563	0.627564	0.442697	0.88963
32.3869	0.62499	0.438369	0.891058
32.5176	0.622426	0.434076	0.892504
32.6482	0.619873	0.429817	0.893967
32.7789	0.61733	0.425593	0.895448
32.9095	0.614798	0.421405	0.896945
33.0402	0.612276	0.417251	0.898458
33.1709	0.609765	0.413132	0.899985
33.3015	0.607264	0.409049	0.901528
33.4322	0.604773	0.405001	0.903085
33.5628	0.602292	0.400988	0.904656
33.6935	0.599821	0.397009	0.90624
33.8241	0.597361	0.393066	0.907837
33.9548	0.594911	0.389158	0.909447
34.0854	0.59247	0.385285	0.911069
34.2161	0.59004	0.381447	0.912703
34.3467	0.58762	0.377643	0.914348
34.4774	0.58521	0.373873	0.916006
34.608	0.582809	0.370138	0.917674
34.7387	0.580418	0.366438	0.919353
34.8693	0.578038	0.362771	0.921043
35	0.575667	0.359138	0.922743

## Sheet: Kesse-Guyot index~depression
EAT-Lancet score	Point Estimation	Lower confidence limits	Upper confidence limits
-128.954	1.62459	1.168	2.25968
-126.46	1.61145	1.16497	2.22904
-123.966	1.59841	1.16194	2.19882
-121.471	1.58547	1.15893	2.16901
-118.977	1.57264	1.15592	2.1396
-116.483	1.55992	1.15292	2.1106
-113.989	1.54729	1.14992	2.08198
-111.495	1.53477	1.14693	2.05376
-109.001	1.52235	1.14396	2.02591
-106.507	1.51003	1.14099	1.99845
-104.013	1.49781	1.13802	1.97135
-101.519	1.48569	1.13507	1.94463
-99.0246	1.47367	1.13212	1.91826
-96.5305	1.46174	1.12918	1.89226
-94.0364	1.44992	1.12625	1.8666
-91.5423	1.43818	1.12332	1.8413
-89.0482	1.42654	1.12041	1.81633
-86.5541	1.415	1.1175	1.79171
-84.06	1.40355	1.11459	1.76742
-81.5659	1.39219	1.1117	1.74345
-79.0718	1.38093	1.10881	1.71982
-76.5777	1.36975	1.10593	1.6965
-74.0836	1.35867	1.10306	1.6735
-71.5895	1.34767	1.1002	1.65081
-69.0954	1.33677	1.09734	1.62843
-66.6013	1.32595	1.09449	1.60635
-64.1072	1.31522	1.09165	1.58458
-61.6131	1.30458	1.08881	1.56309
-59.119	1.29402	1.08598	1.5419
-56.6249	1.28355	1.08316	1.521
-54.1308	1.27316	1.08035	1.50038
-51.6367	1.26286	1.07755	1.48004
-49.1426	1.25264	1.07475	1.45997
-46.6485	1.2425	1.07196	1.44018
-44.1544	1.23245	1.06917	1.42065
-41.6603	1.22247	1.0664	1.40139
-39.1662	1.21258	1.06363	1.38239
-36.6721	1.20277	1.06087	1.36365
-34.178	1.19303	1.05811	1.34516
-31.6839	1.18338	1.05536	1.32693
-29.1898	1.1738	1.05262	1.30894
-26.6957	1.1643	1.04989	1.29119
-24.2016	1.15488	1.04716	1.27369
-21.7075	1.14554	1.04444	1.25642
-19.2134	1.13627	1.04173	1.23938
-16.7193	1.12707	1.03902	1.22258
-14.2252	1.11795	1.03633	1.20601
-11.7311	1.1089	1.03364	1.18966
-9.23703	1.09993	1.03095	1.17353
-6.74293	1.09103	1.02827	1.15762
-4.24883	1.0822	1.0256	1.14192
-1.75473	1.07344	1.02294	1.12644
0.739365	1.06476	1.02028	1.11117
3.23346	1.05614	1.01763	1.09611
5.72756	1.04759	1.01499	1.08124
8.22166	1.03912	1.01236	1.06659
10.7158	1.03071	1.00973	1.05213
13.2099	1.02237	1.0071	1.03786
15.704	1.01409	1.00449	1.02379
18.1981	1.00589	1.00188	1.00991
20.6922	0.997748	0.996221	0.999278
23.1863	0.989716	0.982861	0.996618
25.6804	0.981902	0.970211	0.993734
28.1744	0.974422	0.958622	0.990482
30.6685	0.967388	0.94836	0.986797
33.1626	0.960909	0.939539	0.982765
35.6567	0.955091	0.931994	0.97876
38.1508	0.950036	0.92509	0.975656
40.6449	0.945751	0.917641	0.974721
43.139	0.942136	0.908925	0.97656
45.6331	0.939093	0.89925	0.980702
48.1272	0.936524	0.889426	0.986116
50.6213	0.934333	0.880314	0.991666
53.1154	0.932427	0.872672	0.996273
55.6095	0.930741	0.86681	0.999387
58.1036	0.929247	0.862558	1.00109
60.5977	0.927916	0.859674	1.00157
63.0918	0.926721	0.857901	1.00106
65.5859	0.925634	0.856971	0.999798
68.08	0.924628	0.856618	0.998037
70.5741	0.923676	0.856579	0.996028
73.0682	0.922751	0.856599	0.994011
75.5623	0.921831	0.856482	0.992165
78.0564	0.920912	0.856187	0.990529
80.5505	0.919994	0.85571	0.989107
83.0446	0.919076	0.855047	0.987901
85.5387	0.91816	0.854197	0.986913
88.0328	0.917245	0.85316	0.986143
90.5269	0.91633	0.85194	0.985587
93.021	0.915417	0.85054	0.985242
95.5151	0.914504	0.848965	0.985102
98.0092	0.913592	0.847223	0.98516
100.503	0.912682	0.845322	0.985408
102.997	0.911772	0.843271	0.985837
105.492	0.910863	0.841078	0.986437
107.986	0.909955	0.838755	0.987198
110.48	0.909047	0.83631	0.988111
112.974	0.908141	0.833753	0.989166
115.468	0.907236	0.831094	0.990354
117.962	0.906331	0.828341	0.991664
120.456	0.905428	0.825505	0.993089
122.95	0.904525	0.822591	0.99462
125.444	0.903623	0.819609	0.996249
127.938	0.902722	0.816565	0.997971
130.432	0.901822	0.813465	0.999777
132.927	0.900923	0.810316	1.00166
135.421	0.900025	0.807124	1.00362
137.915	0.899128	0.803892	1.00565
140.409	0.898231	0.800626	1.00774
142.903	0.897336	0.79733	1.00988
145.397	0.896441	0.794008	1.01209
147.891	0.895548	0.790663	1.01435
150.385	0.894655	0.787299	1.01665
152.879	0.893763	0.783917	1.019
155.373	0.892872	0.780522	1.02139
157.868	0.891982	0.777115	1.02383
160.362	0.891092	0.773698	1.0263
162.856	0.890204	0.770274	1.02881
165.35	0.889317	0.766844	1.03135
167.844	0.88843	0.76341	1.03392
170.338	0.887544	0.759973	1.03653
172.832	0.886659	0.756535	1.03916
175.326	0.885775	0.753097	1.04183
177.82	0.884892	0.74966	1.04452
180.314	0.88401	0.746226	1.04724
182.809	0.883129	0.742794	1.04998
185.303	0.882248	0.739366	1.05274
187.797	0.881369	0.735943	1.05553
190.291	0.88049	0.732526	1.05834
192.785	0.879612	0.729115	1.06117
195.279	0.878735	0.72571	1.06403
197.773	0.877859	0.722313	1.0669
200.267	0.876984	0.718924	1.06979
202.761	0.87611	0.715543	1.07271
205.255	0.875236	0.712171	1.07564
207.75	0.874364	0.708808	1.07859
210.244	0.873492	0.705455	1.08155
212.738	0.872621	0.702112	1.08454
215.232	0.871751	0.698779	1.08754
217.726	0.870882	0.695456	1.09056
220.22	0.870014	0.692145	1.09359
222.714	0.869147	0.688844	1.09664
225.208	0.86828	0.685554	1.09971
227.702	0.867415	0.682276	1.10279
230.196	0.86655	0.67901	1.10589
232.691	0.865686	0.675755	1.109
235.185	0.864823	0.672512	1.11213
237.679	0.863961	0.669281	1.11527
240.173	0.863099	0.666063	1.11842
242.667	0.862239	0.662857	1.12159
245.161	0.861379	0.659663	1.12478
247.655	0.86052	0.656482	1.12798
250.149	0.859663	0.653313	1.13119
252.643	0.858806	0.650157	1.13441
255.137	0.857949	0.647014	1.13765
257.632	0.857094	0.643884	1.1409
260.126	0.85624	0.640766	1.14417
262.62	0.855386	0.637662	1.14745
265.114	0.854533	0.63457	1.15074
267.608	0.853681	0.631492	1.15405
270.102	0.85283	0.628426	1.15737
272.596	0.85198	0.625374	1.1607
275.09	0.85113	0.622335	1.16404
277.584	0.850282	0.619308	1.1674
280.078	0.849434	0.616295	1.17077
282.572	0.848587	0.613295	1.17415
285.067	0.847741	0.610309	1.17754
287.561	0.846896	0.607335	1.18095
290.055	0.846052	0.604374	1.18437
292.549	0.845208	0.601427	1.1878
295.043	0.844366	0.598492	1.19125
297.537	0.843524	0.595571	1.19471
300.031	0.842683	0.592663	1.19818
302.525	0.841843	0.589768	1.20166
305.019	0.841004	0.586886	1.20515
307.513	0.840165	0.584017	1.20866
310.008	0.839328	0.581161	1.21218
312.502	0.838491	0.578318	1.21571
314.996	0.837655	0.575488	1.21925
317.49	0.83682	0.572671	1.22281
319.984	0.835986	0.569867	1.22638
322.478	0.835152	0.567076	1.22996
324.972	0.834319	0.564298	1.23355
327.466	0.833488	0.561532	1.23715
329.96	0.832657	0.55878	1.24077
332.454	0.831827	0.55604	1.2444
334.949	0.830997	0.553313	1.24804
337.443	0.830169	0.550598	1.25169
339.937	0.829341	0.547896	1.25536
342.431	0.828514	0.545207	1.25904
344.925	0.827688	0.542531	1.26273
347.419	0.826863	0.539867	1.26643
349.913	0.826039	0.537215	1.27014
352.407	0.825215	0.534576	1.27387
354.901	0.824393	0.531949	1.27761
357.395	0.823571	0.529335	1.28136
359.89	0.82275	0.526733	1.28512
362.384	0.82193	0.524144	1.2889
364.878	0.82111	0.521566	1.29269
367.372	0.820291	0.519001	1.29649

## Sheet:  Kesse-Guyot index~anxiety
EAT-Lancet score	Point Estimation	Lower confidence limits	Upper confidence limits
-128.954	1.45101	1.07328	1.96168
-126.46	1.442	1.07201	1.93967
-123.966	1.43304	1.07075	1.91791
-121.471	1.42413	1.06948	1.89639
-118.977	1.41528	1.06821	1.87512
-116.483	1.40649	1.06695	1.85408
-113.989	1.39775	1.06569	1.83328
-111.495	1.38906	1.06442	1.81271
-109.001	1.38043	1.06316	1.79238
-106.507	1.37185	1.06191	1.77227
-104.013	1.36333	1.06065	1.75239
-101.519	1.35486	1.05939	1.73273
-99.0246	1.34644	1.05814	1.71329
-96.5305	1.33807	1.05689	1.69407
-94.0364	1.32976	1.05564	1.67506
-91.5423	1.3215	1.05439	1.65627
-89.0482	1.31328	1.05314	1.63769
-86.5541	1.30512	1.05189	1.61932
-84.06	1.29701	1.05065	1.60115
-81.5659	1.28895	1.04941	1.58319
-79.0718	1.28095	1.04816	1.56542
-76.5777	1.27299	1.04692	1.54786
-74.0836	1.26508	1.04568	1.5305
-71.5895	1.25721	1.04445	1.51333
-69.0954	1.2494	1.04321	1.49635
-66.6013	1.24164	1.04198	1.47956
-64.1072	1.23392	1.04074	1.46296
-61.6131	1.22626	1.03951	1.44655
-59.119	1.21864	1.03828	1.43032
-56.6249	1.21106	1.03705	1.41427
-54.1308	1.20354	1.03582	1.39841
-51.6367	1.19606	1.0346	1.38272
-49.1426	1.18863	1.03337	1.36721
-46.6485	1.18124	1.03215	1.35187
-44.1544	1.1739	1.03093	1.3367
-41.6603	1.16661	1.02971	1.32171
-39.1662	1.15936	1.02849	1.30688
-36.6721	1.15215	1.02727	1.29222
-34.178	1.145	1.02606	1.27772
-31.6839	1.13788	1.02484	1.26339
-29.1898	1.13081	1.02363	1.24921
-26.6957	1.12378	1.02242	1.2352
-24.2016	1.1168	1.02121	1.22134
-21.7075	1.10986	1.02	1.20764
-19.2134	1.10296	1.01879	1.19409
-16.7193	1.09611	1.01759	1.18069
-14.2252	1.0893	1.01638	1.16745
-11.7311	1.08253	1.01518	1.15435
-9.23703	1.0758	1.01398	1.1414
-6.74293	1.06912	1.01278	1.12859
-4.24883	1.06248	1.01158	1.11593
-1.75473	1.05587	1.01038	1.10341
0.739365	1.04931	1.00919	1.09103
3.23346	1.04279	1.00799	1.07879
5.72756	1.03631	1.0068	1.06669
8.22166	1.02987	1.00561	1.05472
10.7158	1.02347	1.00442	1.04289
13.2099	1.01711	1.00323	1.03119
15.704	1.01079	1.00204	1.01962
18.1981	1.00451	1.00086	1.00818
20.6922	0.998272	0.996875	0.99967
23.1863	0.992058	0.985775	0.998381
25.6804	0.985844	0.975099	0.996707
28.1744	0.979599	0.965041	0.994377
30.6685	0.973295	0.955726	0.991186
33.1626	0.966903	0.94716	0.987056
35.6567	0.960395	0.939119	0.982152
38.1508	0.953747	0.930987	0.977064
40.6449	0.947022	0.921795	0.972939
43.139	0.94037	0.911068	0.970613
45.6331	0.933943	0.899233	0.969993
48.1272	0.927891	0.8872	0.970447
50.6213	0.922356	0.875946	0.971225
53.1154	0.917479	0.866343	0.971633
55.6095	0.913289	0.858742	0.971302
58.1036	0.909702	0.852937	0.970244
60.5977	0.906626	0.848657	0.968556
63.0918	0.903975	0.845615	0.966361
65.5859	0.90166	0.843523	0.963803
68.08	0.899597	0.842092	0.961028
70.5741	0.897701	0.841041	0.95818
73.0682	0.89589	0.840095	0.955391
75.5623	0.894095	0.839042	0.95276
78.0564	0.892303	0.837839	0.950308
80.5505	0.890516	0.836483	0.948039
83.0446	0.888731	0.834971	0.945953
85.5387	0.88695	0.833303	0.944052
88.0328	0.885173	0.83148	0.942334
90.5269	0.8834	0.829504	0.940797
93.021	0.88163	0.827379	0.939438
95.5151	0.879863	0.82511	0.93825
98.0092	0.8781	0.822704	0.937227
100.503	0.876341	0.820167	0.936362
102.997	0.874585	0.817508	0.935646
105.492	0.872832	0.814735	0.935073
107.986	0.871083	0.811855	0.934632
110.48	0.869338	0.808879	0.934316
112.974	0.867596	0.805814	0.934115
115.468	0.865858	0.802668	0.934022
117.962	0.864123	0.799449	0.934028
120.456	0.862391	0.796165	0.934126
122.95	0.860663	0.792822	0.93431
125.444	0.858939	0.789427	0.934571
127.938	0.857218	0.785986	0.934905
130.432	0.8555	0.782504	0.935305
132.927	0.853786	0.778987	0.935767
135.421	0.852075	0.775439	0.936285
137.915	0.850368	0.771864	0.936856
140.409	0.848664	0.768267	0.937474
142.903	0.846964	0.76465	0.938138
145.397	0.845266	0.761018	0.938842
147.891	0.843573	0.757372	0.939585
150.385	0.841883	0.753716	0.940363
152.879	0.840196	0.750052	0.941173
155.373	0.838512	0.746382	0.942015
157.868	0.836832	0.742708	0.942885
160.362	0.835155	0.739032	0.943781
162.856	0.833482	0.735355	0.944703
165.35	0.831812	0.73168	0.945647
167.844	0.830145	0.728007	0.946614
170.338	0.828482	0.724337	0.9476
172.832	0.826822	0.720672	0.948606
175.326	0.825165	0.717013	0.94963
177.82	0.823512	0.713361	0.950671
180.314	0.821862	0.709716	0.951728
182.809	0.820215	0.706079	0.9528
185.303	0.818571	0.702451	0.953887
187.797	0.816931	0.698833	0.954987
190.291	0.815294	0.695225	0.9561
192.785	0.813661	0.691628	0.957225
195.279	0.81203	0.688042	0.958362
197.773	0.810403	0.684467	0.95951
200.267	0.808779	0.680905	0.960669
202.761	0.807159	0.677355	0.961838
205.255	0.805542	0.673817	0.963017
207.75	0.803927	0.670293	0.964204
210.244	0.802317	0.666782	0.965401
212.738	0.800709	0.663284	0.966607
215.232	0.799105	0.6598	0.96782
217.726	0.797503	0.656331	0.969042
220.22	0.795906	0.652875	0.970271
222.714	0.794311	0.649434	0.971507
225.208	0.792719	0.646007	0.972751
227.702	0.791131	0.642594	0.974002
230.196	0.789546	0.639197	0.975259
232.691	0.787964	0.635814	0.976522
235.185	0.786385	0.632446	0.977792
237.679	0.784809	0.629094	0.979068
240.173	0.783237	0.625756	0.980349
242.667	0.781667	0.622434	0.981637
245.161	0.780101	0.619126	0.98293
247.655	0.778538	0.615834	0.984228
250.149	0.776978	0.612557	0.985531
252.643	0.775421	0.609296	0.98684
255.137	0.773867	0.60605	0.988154
257.632	0.772317	0.602819	0.989472
260.126	0.770769	0.599604	0.990796
262.62	0.769225	0.596404	0.992124
265.114	0.767684	0.59322	0.993456
267.608	0.766145	0.590051	0.994794
270.102	0.76461	0.586897	0.996135
272.596	0.763078	0.583759	0.997481
275.09	0.761549	0.580636	0.998831
277.584	0.760023	0.577528	1.00019
280.078	0.7585	0.574436	1.00154
282.572	0.756981	0.571359	1.00291
285.067	0.755464	0.568298	1.00427
287.561	0.75395	0.565252	1.00564
290.055	0.752439	0.562221	1.00702
292.549	0.750932	0.559205	1.00839
295.043	0.749427	0.556204	1.00977
297.537	0.747925	0.553219	1.01116
300.031	0.746427	0.550248	1.01255
302.525	0.744931	0.547293	1.01394
305.019	0.743439	0.544352	1.01534
307.513	0.741949	0.541427	1.01674
310.008	0.740462	0.538517	1.01814
312.502	0.738979	0.535621	1.01954
314.996	0.737498	0.53274	1.02095
317.49	0.73602	0.529874	1.02237
319.984	0.734545	0.527023	1.02378
322.478	0.733074	0.524186	1.0252
324.972	0.731605	0.521364	1.02662
327.466	0.730139	0.518557	1.02805
329.96	0.728676	0.515764	1.02948
332.454	0.727216	0.512986	1.03091
334.949	0.725759	0.510222	1.03235
337.443	0.724305	0.507472	1.03378
339.937	0.722853	0.504737	1.03523
342.431	0.721405	0.502016	1.03667
344.925	0.719959	0.499309	1.03812
347.419	0.718517	0.496616	1.03957
349.913	0.717077	0.493937	1.04102
352.407	0.71564	0.491273	1.04248
354.901	0.714206	0.488622	1.04394
357.395	0.712775	0.485985	1.0454
359.89	0.711347	0.483362	1.04686
362.384	0.709922	0.480753	1.04833
364.878	0.708499	0.478157	1.0498
367.372	0.70708	0.475575	1.05128

## Sheet: Kesse-Guyot index~co-occurrence
EAT-Lancet score	Point Estimation	Lower confidence limits	Upper confidence limits
-128.954	1.48621	0.786675	2.8078
-126.46	1.47638	0.789841	2.75968
-123.966	1.46662	0.793021	2.71238
-121.471	1.45692	0.796214	2.6659
-118.977	1.44729	0.799419	2.62021
-116.483	1.43772	0.802637	2.5753
-113.989	1.42821	0.805868	2.53117
-111.495	1.41877	0.809112	2.48779
-109.001	1.40939	0.81237	2.44515
-106.507	1.40007	0.81564	2.40325
-104.013	1.39081	0.818923	2.36206
-101.519	1.38161	0.82222	2.32158
-99.0246	1.37247	0.82553	2.28179
-96.5305	1.3634	0.828853	2.24269
-94.0364	1.35438	0.83219	2.20425
-91.5423	1.34543	0.83554	2.16647
-89.0482	1.33653	0.838904	2.12934
-86.5541	1.32769	0.842281	2.09285
-84.06	1.31891	0.845672	2.05698
-81.5659	1.31019	0.849076	2.02173
-79.0718	1.30153	0.852494	1.98708
-76.5777	1.29292	0.855926	1.95303
-74.0836	1.28437	0.859372	1.91956
-71.5895	1.27588	0.862831	1.88666
-69.0954	1.26744	0.866305	1.85433
-66.6013	1.25906	0.869792	1.82255
-64.1072	1.25074	0.873294	1.79131
-61.6131	1.24247	0.876809	1.76061
-59.119	1.23425	0.880339	1.73044
-56.6249	1.22609	0.883883	1.70078
-54.1308	1.21798	0.887441	1.67163
-51.6367	1.20993	0.891014	1.64299
-49.1426	1.20193	0.894601	1.61483
-46.6485	1.19398	0.898202	1.58715
-44.1544	1.18608	0.901818	1.55995
-41.6603	1.17824	0.905449	1.53322
-39.1662	1.17045	0.909094	1.50694
-36.6721	1.16271	0.912753	1.48111
-34.178	1.15502	0.916428	1.45573
-31.6839	1.14738	0.920117	1.43078
-29.1898	1.1398	0.923821	1.40626
-26.6957	1.13226	0.92754	1.38216
-24.2016	1.12477	0.931274	1.35847
-21.7075	1.11733	0.935023	1.33519
-19.2134	1.10995	0.938787	1.31231
-16.7193	1.10261	0.942566	1.28982
-14.2252	1.09532	0.946361	1.26771
-11.7311	1.08807	0.950171	1.24599
-9.23703	1.08088	0.953996	1.22463
-6.74293	1.07373	0.957836	1.20365
-4.24883	1.06663	0.961692	1.18302
-1.75473	1.05958	0.965564	1.16274
0.739365	1.05257	0.969451	1.14282
3.23346	1.04561	0.973353	1.12323
5.72756	1.0387	0.977272	1.10398
8.22166	1.03183	0.981206	1.08506
10.7158	1.025	0.985156	1.06646
13.2099	1.01823	0.989122	1.04819
15.704	1.01149	0.993104	1.03022
18.1981	1.0048	0.997102	1.01257
20.6922	0.99816	0.995216	1.00111
23.1863	0.991544	0.978345	1.00492
25.6804	0.984914	0.962421	1.00793
28.1744	0.978225	0.947853	1.00957
30.6685	0.971436	0.934894	1.0094
33.1626	0.964503	0.923524	1.0073
35.6567	0.957387	0.913223	1.00369
38.1508	0.950052	0.902616	0.99998
40.6449	0.942574	0.889599	0.998703
43.139	0.935144	0.873216	1.00146
45.6331	0.927954	0.854432	1.0078
48.1272	0.921191	0.835117	1.01614
50.6213	0.915034	0.817159	1.02463
53.1154	0.909658	0.802163	1.03156
55.6095	0.905103	0.790739	1.03601
58.1036	0.901266	0.782477	1.03809
60.5977	0.898038	0.776868	1.03811
63.0918	0.895315	0.773394	1.03646
65.5859	0.892992	0.77154	1.03356
68.08	0.890968	0.770799	1.02987
70.5741	0.889143	0.770676	1.02582
73.0682	0.887417	0.770694	1.02182
75.5623	0.885709	0.77048	1.01817
78.0564	0.884005	0.769958	1.01494
80.5505	0.882304	0.769122	1.01214
83.0446	0.880606	0.767965	1.00977
85.5387	0.878911	0.766487	1.00783
88.0328	0.87722	0.764689	1.00631
90.5269	0.875532	0.762576	1.00522
93.021	0.873847	0.760158	1.00454
95.5151	0.872166	0.757445	1.00426
98.0092	0.870487	0.75445	1.00437
100.503	0.868812	0.75119	1.00485
102.997	0.867141	0.747681	1.00569
105.492	0.865472	0.743942	1.00686
107.986	0.863806	0.73999	1.00834
110.48	0.862144	0.735844	1.01012
112.974	0.860485	0.731522	1.01218
115.468	0.858829	0.727041	1.01451
117.962	0.857177	0.722419	1.01707
120.456	0.855527	0.717671	1.01986
122.95	0.853881	0.712812	1.02287
125.444	0.852238	0.707856	1.02607
127.938	0.850598	0.702815	1.02946
130.432	0.848961	0.697702	1.03301
132.927	0.847328	0.692526	1.03673
135.421	0.845697	0.687298	1.0406
137.915	0.84407	0.682027	1.04461
140.409	0.842445	0.676721	1.04875
142.903	0.840824	0.671387	1.05302
145.397	0.839206	0.666031	1.05741
147.891	0.837591	0.660661	1.06191
150.385	0.83598	0.65528	1.06651
152.879	0.834371	0.649895	1.07121
155.373	0.832765	0.644509	1.07601
157.868	0.831163	0.639127	1.0809
160.362	0.829564	0.633752	1.08588
162.856	0.827967	0.628387	1.09094
165.35	0.826374	0.623036	1.09608
167.844	0.824784	0.6177	1.10129
170.338	0.823197	0.612383	1.10658
172.832	0.821613	0.607086	1.11195
175.326	0.820032	0.601811	1.11738
177.82	0.818454	0.596561	1.12288
180.314	0.816879	0.591336	1.12845
182.809	0.815307	0.586138	1.13408
185.303	0.813738	0.580968	1.13977
187.797	0.812172	0.575827	1.14552
190.291	0.810609	0.570717	1.15134
192.785	0.809049	0.565638	1.15721
195.279	0.807493	0.560591	1.16314
197.773	0.805939	0.555576	1.16912
200.267	0.804388	0.550595	1.17516
202.761	0.80284	0.545648	1.18126
205.255	0.801295	0.540735	1.18741
207.75	0.799753	0.535856	1.19361
210.244	0.798214	0.531013	1.19987
212.738	0.796678	0.526205	1.20618
215.232	0.795145	0.521433	1.21254
217.726	0.793615	0.516696	1.21895
220.22	0.792088	0.511996	1.22541
222.714	0.790564	0.507331	1.23192
225.208	0.789042	0.502703	1.23848
227.702	0.787524	0.498112	1.24509
230.196	0.786009	0.493556	1.25175
232.691	0.784496	0.489037	1.25846
235.185	0.782987	0.484555	1.26522
237.679	0.78148	0.480109	1.27203
240.173	0.779976	0.475699	1.27888
242.667	0.778475	0.471325	1.28579
245.161	0.776977	0.466988	1.29274
247.655	0.775482	0.462687	1.29974
250.149	0.77399	0.458422	1.30679
252.643	0.7725	0.454193	1.31389
255.137	0.771014	0.449999	1.32103
257.632	0.76953	0.445841	1.32822
260.126	0.768049	0.441719	1.33547
262.62	0.766572	0.437632	1.34275
265.114	0.765096	0.43358	1.35009
267.608	0.763624	0.429563	1.35748
270.102	0.762155	0.425581	1.36491
272.596	0.760688	0.421633	1.37239
275.09	0.759224	0.41772	1.37992
277.584	0.757763	0.413841	1.3875
280.078	0.756305	0.409996	1.39513
282.572	0.75485	0.406185	1.4028
285.067	0.753397	0.402408	1.41053
287.561	0.751948	0.398664	1.4183
290.055	0.750501	0.394953	1.42612
292.549	0.749056	0.391275	1.43399
295.043	0.747615	0.387629	1.44191
297.537	0.746176	0.384017	1.44988
300.031	0.744741	0.380436	1.4579
302.525	0.743307	0.376888	1.46597
305.019	0.741877	0.373371	1.47409
307.513	0.74045	0.369886	1.48226
310.008	0.739025	0.366432	1.49047
312.502	0.737603	0.36301	1.49874
314.996	0.736183	0.359618	1.50706
317.49	0.734767	0.356257	1.51543
319.984	0.733353	0.352926	1.52385
322.478	0.731942	0.349625	1.53232
324.972	0.730533	0.346355	1.54084
327.466	0.729127	0.343114	1.54942
329.96	0.727724	0.339902	1.55804
332.454	0.726324	0.33672	1.56672
334.949	0.724926	0.333567	1.57545
337.443	0.723531	0.330443	1.58423
339.937	0.722139	0.327347	1.59307
342.431	0.720749	0.324279	1.60195
344.925	0.719362	0.32124	1.61089
347.419	0.717978	0.318228	1.61989
349.913	0.716597	0.315244	1.62893
352.407	0.715218	0.312287	1.63803
354.901	0.713841	0.309357	1.64719
357.395	0.712468	0.306455	1.6564
359.89	0.711097	0.303579	1.66566
362.384	0.709728	0.300729	1.67498
364.878	0.708363	0.297906	1.68435
367.372	0.707	0.295109	1.69378
