# Supplementary material for: Adherence to the EAT-Lancet diet and incident depression and anxiety
Source: Nat Commun. 2024 Jul 3;15:5599. doi: 10.1038/s41467-024-49653-8 (PMC11222463; doi:10.1038/s41467-024-49653-8)
Supplement: Supplementary file 4 — Source data [file 41467_2024_49653_MOESM4_ESM.zip › Source Data of Supplementary Figure 2.xlsx]

## Sheet: Figure S2 A
depression	EAT-Lancet	survival time
0	1	11.4274
0	1	10.7534
0	1	11.3233
0	1	11.9205
0	1	12.6986
0	1	10.811
0	1	12.3068
0	1	11.6493
0	1	13.8685
0	0	12.4767
0	0	12.463
0	1	13.0493
0	1	12.6411
0	0	11.5726
0	0	11.8685
0	1	11.6712
0	1	11.1041
0	1	11.0658
0	1	11.3836
0	1	11.2877
1	1	2.6411
0	1	10.8575
0	1	10.8521
0	1	11.0849
0	0	10.8438
0	0	10.926
0	1	11.9836
0	1	10.9644
0	1	12.8055
0	1	11.874
1	0	12.8055
0	1	12.7123
0	1	10.7151
0	1	12.4384
0	1	12.389
0	1	11.011
0	1	13.4932
0	1	11.7397
0	0	10.7616
0	1	9.89041
0	0	11.0548
0	1	12.0384
0	1	10.8301
0	1	12.1699
0	1	12.4658
0	1	12.3397
0	1	12.3151
0	0	11.4603
0	0	10.8356
0	0	11.9808
0	1	11.1342
0	1	11.3151
0	1	11.3288
0	0	11.4959
0	0	11.6247
0	1	13.4247
0	1	10.8274
0	0	12.4164
0	0	11.6356
0	1	11.3479
0	1	13.0603
0	1	12.2849
0	1	11.4137
0	1	10.9096
0	0	12.0603
0	0	11.4959
0	1	11.6137
0	1	11.5781
0	1	11.3233
0	1	10.8
0	0	11.8712
0	1	13.0027
0	1	12.0521
0	1	10.7808
0	1	10.9671
0	1	10.8247
0	1	13.4712
0	1	11.0986
0	1	8.39726
0	1	13.2795
0	1	11.0986
0	1	11.3945
0	0	11.3836
0	1	11.4137
0	1	12.6301
0	1	12.2904
0	0	13.611
0	0	11.7151
0	1	10.8137
0	1	11.211
0	1	11.1753
0	0	12.6411
0	1	12.8
0	1	13.3123
0	0	13.7041
0	1	11.6575
0	1	11.937
0	0	11.5452
0	1	10.8055
0	1	10.8493
0	1	11.4575
0	1	13.4658
0	1	11.0548
0	1	12.5425
0	1	11.611
0	1	12.7096
0	1	12.5425
0	0	11.4027
0	1	11.6904
0	1	11.1425
0	1	11.411
0	1	13.2658
0	1	11.7397
0	1	10.7918
0	1	12.0247
0	1	12.0164
0	1	11.3342
0	0	12.0192
0	1	11.3644
0	1	11.0164
0	0	12.3863
0	1	11.2986
0	1	12.063
0	1	13.3836
0	1	10.8849
0	1	11.5479
0	1	11.1644
0	1	11.5726
0	1	12.6164
0	1	12.6493
0	0	11.4849
0	1	12.4411
0	1	11.0575
0	1	12.6356
0	1	10.8082
0	1	10.9616
0	1	10.8247
0	0	3.05205
0	1	13.1151
0	1	12.6
0	1	12.9151
0	1	11.189
0	0	13.0164
0	1	11.326
0	1	12.1315
0	1	13.3123
0	0	11.337
0	1	11.0767
0	1	12.1288
0	1	10.8932
0	1	12.674
0	1	11.2795
0	1	12.5151
0	0	13.1151
0	1	11.5068
0	0	11.5753
0	0	10.9507
0	0	11.4877
0	1	11.5562
0	1	10.9479
0	1	12.4795
0	0	12.674
0	0	11.6932
0	1	3.16986
0	1	12.7123
0	0	12.0329
0	1	10.8575
0	0	11.7671
0	1	13.726
0	1	13.4137
0	1	10.7534
0	0	11.6521
0	1	13.5918
0	0	12.4877
0	1	12.411
0	1	10.8575
0	1	11.389
0	0	13.2904
0	1	12.1342
0	1	12.8959
0	1	11.6712
0	0	11.8877
0	1	12.2932
0	1	12.1151
0	1	10.9836
0	1	11.9616
0	0	12.0466
0	1	11.5644
0	1	9.12055
0	1	12.5014
0	1	12.2767
0	1	11.1315
0	1	11.5781
0	1	13.6575
0	1	11.2877
0	1	11.4411
0	0	12.3205
0	1	11.7562
0	0	12.8
0	1	11.0493
0	1	11.5068
1	1	11.0384
0	1	11.9644
0	1	12.6219
0	1	5.96986
0	1	10.8849
0	1	11.0575
0	1	12.3644
0	1	11.3562
0	1	11.4521
0	1	11.7068
0	1	11.6685
1	1	9.38904
0	1	13.3014
0	1	12.9288
0	0	11.0849
0	1	12.1726
0	1	12.0795
0	1	11.1726
0	1	12.3781
0	1	10.9123
0	0	10.8658
0	1	13.6
0	1	12.2849
0	0	13.1589
0	1	12.1918
0	0	13.1397
0	1	13.6384
0	1	11.7562
0	1	10.6795
0	1	12.1151
0	1	12.2685
0	1	12.0959
0	1	11.4712
0	0	11.5863
0	0	13.3315
0	1	11.5863
0	1	12.3973
0	1	7.80822
0	1	11.6301
0	1	11.5479
0	1	11.6959
0	1	12.726
0	0	12.6466
0	1	12.3342
0	1	10.7863
0	0	11.9425
0	0	11.6603
0	1	10.7616
0	1	12.0247
0	1	11.3808
0	1	12.8192
0	1	11.0411
0	1	12.6932
0	1	12.0932
0	1	12.537
0	1	11.6027
0	1	10.7671
0	1	12.5589
0	1	11.5178
0	1	12.2767
0	1	10.8822
0	1	11.874
0	1	12.537
0	1	11.0548
0	1	11.0384
0	1	10.7616
0	1	12.9781
0	1	11.1397
0	1	13.137
0	1	12.7041
0	1	11.7096
0	1	12.6849
0	1	13.8849
0	1	12.537
0	1	12.3973
0	1	8.14247
1	1	3.95342
0	1	12.474
0	1	12.1945
0	1	11.6055
0	1	11.6795
0	1	10.789
0	0	12.3014
0	0	11.3534
0	1	12.0274
0	0	13.3233
0	1	11.4795
0	1	11.3178
0	1	10.8849
0	1	13.5096
0	1	11.6795
0	1	12.0548
0	1	11.5014
0	1	12.7808
0	1	11.5068
0	1	11.9699
0	1	12.9836
0	1	10.7315
0	1	10.9973
0	1	11.7096
0	1	11.3479
0	0	12.3205
0	1	13.0192
0	1	12.6932
0	1	10.7014
0	1	12.589
0	0	12.1123
0	1	11.6384
0	1	13.063
0	1	10.9836
0	1	12.1534
0	1	11.4438
0	1	11.4411
0	1	11.2932
0	1	11.4192
0	0	11.6329
0	1	10.8521
0	1	11.7863
0	1	11.3096
0	1	12.7288
0	1	12.1616
0	1	11.3178
0	1	10.9397
0	1	11.6247
0	1	10.9068
0	1	10.8384
0	1	12.7123
0	1	10.9096
0	1	11.4027
0	1	11.3562
0	1	12.8301
0	1	13.3041
0	0	13.2795
0	1	13.1726
0	0	12.1205
0	1	10.7507
0	0	11.8904
1	1	2.97808
0	0	11
0	1	11.5644
0	1	11.5479
0	1	11.4055
0	1	10.7205
0	1	13.7425
0	1	12.1534
0	1	12.9918
0	1	10.7945
0	0	10.9534
0	0	10.7753
0	1	12.3644
0	1	11.4904
0	1	11.4301
0	1	12.5644
0	1	5.42192
0	0	13.0959
0	1	12.526
0	1	12.474
0	1	10.8082
0	0	11.9096
0	1	10.9014
0	1	11.274
0	0	12.0329
0	1	11.3233
0	0	10.8438
0	1	11.6
0	1	12.9562
0	0	11.4384
0	1	11.9096
0	1	11.8493
0	1	10.9123
0	1	12.1507
0	1	10.737
0	1	13.5863
0	1	9.42466
0	1	13.3644
0	1	7.78082
0	1	11.9178
0	0	12.7452
0	1	12.3918
0	1	12.8603
0	1	11.8301
0	1	11.3918
0	1	11.326
0	0	11.8877
0	1	13.3671
0	1	10.9014
0	1	11.8274
0	1	11.1808
0	1	11.6493
0	1	13.1288
0	1	11.7288
0	1	12.8822
0	1	13.7836
0	1	11.6137
0	0	12.3507
0	1	12.7562
0	1	10.7808
0	1	12.4466
0	1	13
0	0	11.4055
0	1	12.9452
0	1	12.4767
0	1	11.6411
0	1	11.1918
0	1	10.8575
0	1	12.0329
0	1	11.0795
0	1	10.7945
0	1	13
0	1	13.3041
0	1	8.74247
0	1	12.1671
0	1	13.5233
0	1	11.3562
0	1	10.9452
0	1	12.4959
0	1	11.7315
0	1	11.0438
0	1	11.3178
0	1	11.6
0	1	12.8
0	0	11.6027
0	1	10.7753
0	1	10.7781
0	1	13.7425
0	1	12.4192
0	1	11.7671
0	1	10.9096
0	1	11.5534
0	1	12.4466
0	1	11.4274
0	0	11.6575
0	1	13.3068
0	1	11.126
0	1	10.874
0	1	11.0384
0	1	10.8575
0	1	13.6521
0	1	11.1918
0	1	12.4164
0	1	11.726
0	0	10.8877
0	1	11.4603
0	1	11.5233
0	1	12.8411
0	1	13.1397
0	1	12.7452
0	1	13.6548
0	1	11.4849
0	1	11.6411
0	0	13.6329
0	1	12.2959
0	1	13.1507
0	0	11.3315
0	1	11.2795
0	1	10.8301
0	1	10.8438
0	1	12.8575
0	1	10.8767
0	0	12.8603
0	1	11.4192
0	0	12.9151
0	1	13.7671
0	1	7.52329
0	1	11.1425
0	1	11.2986
0	1	10.8356
0	1	12.3726
0	1	12.9041
0	1	11.337
0	0	11.989
0	1	12.0767
0	1	12.1507
0	1	11.4027
0	1	13.6274
0	1	12.9562
0	1	12.0548
0	1	10.7863
0	1	10.7123
0	1	12.0466
0	0	11.2685
0	1	11.3041
0	1	11.8986
0	0	11.8904
0	0	12.0055
0	0	12.8247
0	1	12.9205
0	0	12.3479
0	1	11.3342
0	1	11.4795
0	0	11.9945
0	1	12.8137
0	1	12.5726
0	1	11.8055
0	1	10.7233
0	0	11.726
0	1	10.7534
0	0	5.58904
0	1	13.8438
0	1	13.5315
0	1	12.5151
0	1	11.5562
0	1	13.6192
0	1	11.7836
0	1	11.5479
0	0	11.6438
0	1	11.6301
0	0	11.8219
0	1	4.6
0	1	12.1014
0	1	11.8329
0	0	10.8685
0	1	11.3616
0	1	11.4712
0	0	11.6219
0	0	11.6795
0	1	13.5178
0	1	13.1699
0	1	11.4411
0	0	11.0082
0	1	13.4904
0	1	11.9233
0	1	10.789
0	0	10.8301
0	1	11.4137
0	1	12.2959
0	1	11.7288
0	1	12.9041
0	1	11.4219
0	1	12.6521
0	0	12.0849
0	1	12.8219
0	1	11.7644
0	0	12.274
0	1	10.7699
0	1	11.5863
0	1	12.5589
0	0	10.8466
1	1	2.31233
0	1	11.4658
0	0	13.6877
0	1	11.4986
0	1	11.2164
0	1	10.7507
0	1	10.8712
0	0	11.0986
0	1	11.5753
0	1	11.4658
0	1	12.4685
0	1	12.9452
0	1	13.2137
0	1	11
0	1	12.9973
0	0	13.7671
0	1	12.5753
0	1	11.3178
0	1	12.9753
0	0	12.4521
0	1	11.1151
0	1	12.1151
0	1	11.6575
0	1	11.9233
0	1	10.7945
0	0	12.4
0	1	13.5589
0	1	12.7096
0	1	12.0329
0	1	11.4575
0	1	12.6521
0	1	12.463
0	1	11.5178
0	1	11.674
0	1	13.1863
0	1	10.9479
0	1	11.0301
0	0	11.3096
0	0	11.9315
0	1	12.2767
0	1	12.6959
0	1	12.9781
0	1	12.4192
0	1	11.6603
0	0	11.1616
0	1	11.2877
0	1	11.5534
0	1	10.8082
0	1	10.6849
0	1	10.7945
1	1	7.05753
0	0	11.9699
0	1	6.16438
0	1	12.5068
0	1	11.7479
0	1	11.1808
0	0	11.5562
0	1	12.2849
0	0	12.9726
0	1	10.7753
0	1	10.8274
0	0	11.0192
0	1	11.0356
0	1	11.0877
0	0	11.9781
0	1	12.5452
0	0	13.6877
0	0	12.3534
0	1	11.663
0	1	12.5014
1	1	9.3589
0	1	5.52877
0	1	12.1726
0	1	12.1151
0	1	12.5014
0	1	11.4685
0	1	10.9014
0	1	11.5342
0	1	8.78904
0	1	10.8685
0	1	10.9096
0	1	12.8712
0	1	13.6384
0	1	7.70685
1	1	1.09041
0	1	11.5205
0	1	10.7918
0	1	11.9452
0	1	12.063
0	1	12.4384
1	0	10.2959
0	1	11.726
0	1	11.0055
1	1	1.79726
0	1	12.7507
0	1	13.6356
0	1	11.8247
0	1	13.4192
0	1	12.4795
0	1	13.1178
0	1	12.0274
0	1	12.0329
0	1	12.2767
0	1	12.7096
0	1	11.7288
0	1	11.7753
0	1	12.611
0	1	11.0548
0	1	10.7479
0	1	11.5178
0	1	11.9096
0	1	12.263
0	1	12.9671
0	1	11.3233
0	1	10.8274
0	1	4.79452
0	1	11.7205
1	1	6.68219
0	1	11.5836
0	1	9.4
0	0	13.4384
0	1	10.7479
0	1	12.9726
0	1	11.0082
0	1	11.389
0	1	11.1945
0	1	11.8658
0	0	12.137
0	1	11.5945
0	1	11.6027
0	0	10.9068
0	1	10.789
0	1	11.9178
0	1	12.6603
0	1	11.7945
0	1	11.7753
0	1	11.6603
0	1	13.3397
0	0	11.6603
0	1	10.8438
0	1	12.5425
0	1	10.8384
0	0	11.9397
0	1	12.3397
0	0	12.6411
0	1	12.6959
0	0	11.9178
0	0	10.8274
0	0	11.4712
0	1	12.2877
0	0	11.6356
0	1	11.1973
0	0	13.1288
0	1	12.2822
0	1	13.6384
0	1	12.5425
0	0	11.4301
0	1	11.1151
0	1	11.6027
0	1	10.8274
0	1	11.9644
0	1	11.1808
0	1	13.1315
0	1	12.4301
0	0	11.8795
0	1	11.8438
0	1	11.1534
0	1	11.9397
0	1	13.0192
0	0	10.7945
0	1	13.3507
0	1	11.4219
0	1	11.1342
0	1	11.6247
0	1	11.6932
0	1	10.7781
0	1	13.2027
0	1	12.9068
0	1	10.926
0	1	10.9973
0	1	11.0192
0	1	12.4247
0	1	11.4027
0	0	12.3014
0	1	12.0932
0	1	11.137
0	0	5.35068
0	1	12.6685
0	1	11.0411
0	0	11.0192
0	1	11.6384
0	1	12.7288
0	1	12.8603
0	1	11.1342
0	1	10.6959
0	0	12.5233
0	0	7.99726
0	1	12.1534
0	1	11.4219
0	1	12.6795
0	1	12.3096
0	1	13.211
0	1	11.0274
0	1	11.0493
0	1	10.7534
0	1	13.3507
0	1	12.937
0	1	12.5041
0	0	11.1699
0	1	12.6877
0	1	11.3315
0	1	10.7315
0	1	10.9616
0	1	10.7205
0	1	12.7836
0	1	13.9452
0	1	12.1616
0	0	12.474
0	1	11.6795
0	1	11.1562
0	1	10.989
0	0	2.0274
0	0	10.7507
0	1	11.3233
0	1	13.3671
0	0	12.4192
0	1	11.389
0	1	12.0082
0	1	11.2849
0	1	12.674
0	1	13.7973
0	0	11.4219
0	1	12.1123
0	1	10.9014
0	1	12.6219
0	1	10.8438
0	0	12.3479
0	1	11.3562
0	1	11.1205
0	1	11.6247
0	1	12.9151
0	1	11.937
0	1	11.7315
0	1	11.5452
0	1	11.6904
0	1	13.3014
0	0	10.8356
0	1	11.7781
0	1	11.6027
0	1	12.0466
0	0	12.1397
0	1	12.8384
0	1	10.9699
0	1	11.0767
0	1	10.7479
0	0	12.9781
0	1	10.7397
0	1	10.9041
0	1	11.3726
0	1	11.6767
0	1	10.9973
0	1	11.7945
0	1	13.5315
0	0	11.1534
0	1	12.7534
0	1	12.7644
0	1	11
0	1	11.3534
0	1	11.2904
0	1	11.1945
0	1	13.137
0	0	11.726
0	1	13.0959
1	1	1.24658
0	0	10.8055
0	1	10.8247
0	1	12.4247
0	1	12.0164
0	1	11.9863
0	1	12.7041
0	1	11.5836
0	1	12.1233
0	1	12.6356
0	1	11.4767
0	0	12.5041
0	1	12.4795
0	1	10.9288
0	1	11.7945
0	1	11.0384
0	0	11.8438
0	1	12.263
0	1	11.1507
0	0	12.8247
0	1	10.7616
0	0	11.3041
1	1	10.5123
0	0	11.3616
0	1	13.5699
0	1	10.3918
0	0	12.1178
0	1	10.7342
0	1	13.4959
0	1	12.1534
0	1	11.9836
0	1	13.3562
0	1	11.0247
0	1	11.4822
0	1	11.4438
0	1	11.4027
0	0	12.7671
0	1	10.9479
0	1	12.9342
0	1	11.5973
0	1	13
0	1	11.4575
0	1	10.9205
0	1	11.2712
0	1	10.7781
0	1	12.8137
0	1	11.5068
0	1	12.211
0	1	12.4
0	1	11.0384
0	0	10.8548
0	1	9.96438
0	1	12.4767
0	1	11.7534
0	1	11.9014
0	1	5.77534
1	0	9.2274
0	1	12.1041
0	1	10.8685
0	1	12.7808
1	1	8.5726
0	0	11.8027
0	1	13.0603
0	1	11.4493
0	1	10.7288
0	1	12.211
0	1	12.926
0	0	12.7671
0	0	12.1288
0	0	11.8603
0	1	10.7918
0	1	11.5041
0	0	11.4493
0	0	12.3918
0	1	12.674
0	1	10.8466
0	1	12.1151
0	1	11.4959
0	1	10.7425
0	1	11.4822
0	1	11.9425
0	0	8.90685
0	1	11.389
0	1	12.3288
0	1	11.2192
0	1	11.5726
0	1	11.7726
0	1	11.9808
0	1	10.7918
0	1	10.7233
0	1	11.663
0	1	10.7425
0	1	11.4027
0	1	12.1863
0	1	13.8575
0	1	12.6493
0	1	10.7151
0	1	12.3014
0	1	11.4329
0	1	11.4493
0	0	12.4548
1	1	6.75068
0	0	10.8466
0	0	11.0685
0	0	13.4164
0	1	12.1808
0	0	11.8055
0	1	11.2849
0	1	11.3452
0	1	12.6164
0	0	12.0247
0	1	11.5534
0	1	10.8658
0	1	11.389
0	1	10.9041
0	0	11.0356
0	0	11.2192
0	0	13.3863
0	1	11.3836
0	1	12.6356
0	1	5.66575
0	1	12.4082
0	0	13.0575
0	0	11.6027
0	1	10.9589
0	1	11.1616
0	1	12.0575
0	0	13.2137
0	1	12.6932
1	1	10.7315
0	1	11.8548
0	1	11.4575
0	1	10.7781
0	1	11.6329
0	1	12.0219
0	1	10.8247
0	1	12.5205
0	1	11.3753
0	1	11.5014
0	0	11.5918
0	1	12.2055
0	1	12.6548
0	1	10.8712
0	1	12.2877
0	1	10.8822
0	1	12.2822
0	1	12.6082
0	1	12.1151
0	1	3.6274
0	1	10.9507
0	1	12.4411
0	1	10.7671
0	1	12.3671
0	1	13.0247
0	1	11.9397
0	1	12.3589
0	0	12.4164
0	0	13.4959
0	0	12.8849
0	0	10.926
0	1	11.9973
0	1	11.526
0	1	11.4849
0	1	10.7288
1	1	2.52877
0	1	11.6521
0	0	12.6466
0	1	11.4658
0	0	11.5342
0	1	12.3644
0	0	12.9616
0	1	11.5178
0	1	13.6274
0	1	11.3616
0	1	12.3315
0	1	11.274
0	0	12.9452
0	1	11.3151
0	1	12.9534
0	1	7.68219
0	1	10.7123
0	1	12.1014
0	1	11.7096
0	1	11.6137
0	1	12.1918
0	1	12.4767
0	1	12.6521
1	0	2.1589
0	1	13.7342
0	0	13.3699
0	1	12.3452
0	1	10.8521
0	1	11.3753
1	0	8.16164
0	1	11.5342
0	1	12.5452
0	1	11.4493
0	1	11.7753
0	1	13.0548
1	1	0.194521
0	1	11.6055
0	0	12.9041
0	1	13.3699
0	1	11.4411
0	1	11.937
0	1	11.0027
0	0	11.2685
0	1	12.4466
0	1	12.7836
0	1	10.8082
0	1	10.8466
0	0	11.6384
0	1	10.7918
0	1	11.9616
0	1	11.9452
0	1	12.4603
0	0	11.989
0	0	11.4767
0	1	10.9205
0	1	12.0932
0	0	12.4055
0	1	10.9507
1	1	3.02466
1	1	7.09863
0	1	13.4767
0	1	11.4137
0	1	10.7178
0	1	2.00274
0	1	11.2767
0	1	10.8575
0	1	11.4822
0	1	11.7726
0	1	12.9233
0	1	11.8959
0	1	13.2658
0	1	12.2192
0	0	12.0164
0	1	10.2932
0	1	11.0932
0	0	12.0932
0	0	11.6055
0	1	10.8
0	1	11.7151
0	0	12.9973
0	1	10.8082
0	0	10.7397
0	0	11.7151
0	1	12.3397
0	1	11.3507
0	1	12.8192
1	1	5.18082
0	0	11.0082
0	1	12.8877
0	0	11.6795
0	1	12.8493
0	1	10.7973
0	1	11.4219
0	0	12.9534
0	1	10.7589
0	1	10.8164
0	1	12.8575
0	1	11.4247
0	1	10.7288
0	1	12.4932
0	1	10.9205
0	1	12.926
0	1	10.9096
0	1	11.1205
0	1	10.7507
0	1	5.38356
0	1	11.1808
0	1	11.5096
0	1	11.463
0	0	13.6438
0	1	10.7562
0	1	11.0932
0	1	11.389
0	1	10.9863
1	1	8.6
0	1	11.0685
0	1	10.8822
0	0	10.9671
0	1	13.4411
0	1	11.2082
0	1	10.7589
0	1	12.7616
0	1	12.2164
0	1	11.9616
0	1	11.5753
0	0	10.1205
0	1	13.4247
0	1	12.611
0	1	11.4411
0	1	13.4603
0	1	12.4164
0	1	11.8795
0	1	12.4658
0	1	11.5589
0	1	12.0466
0	1	10.7205
0	0	4.65205
0	0	11.1836
0	0	11.7589
0	0	12.5315
0	1	10.7288
0	1	11.6
0	1	13.4384
0	1	12.1178
0	1	12.7671
0	1	12.0548
0	1	12.3205
0	1	10.8521
0	0	12.0575
0	1	11.4247
0	1	11.274
0	1	12.5808
0	1	12.0521
0	1	11.5096
0	1	11.526
0	1	11.1151
0	1	10.8822
0	0	7.22466
0	1	11.9068
0	1	11.5836
0	1	11.5726
0	0	13.4082
0	1	11.4822
0	1	11.5808
0	1	12.0356
0	1	10.8466
0	1	13.4082
0	0	13.5589
0	1	12.6986
1	1	5.70411
0	0	11.0877
0	1	11.6356
0	0	12.9918
0	1	11.6877
0	1	11.6
0	1	12.7644
0	1	13.4603
0	1	10.9151
0	1	11.5616
0	1	13.1781
0	0	11.7151
0	1	11.7123
0	1	11.4192
0	1	13.3397
0	1	11.7288
0	1	12.1726
0	1	12.3479
0	1	13.3863
0	1	11.1041
0	1	11.1205
0	1	11.3452
1	1	2.68219
0	0	12.0712
0	1	12.1699
0	1	11.6055
0	1	11.4904
0	1	11.1726
0	0	10.8575
0	1	12.7178
0	1	11.5808
0	1	11.3945
0	1	12.4274
0	1	12.5589
0	1	12.0959
0	1	12.7068
0	1	11.4959
0	1	11.3945
0	1	10.6986
0	1	12.0849
0	0	11.6137
0	1	12.7699
0	1	12.5014
0	1	11.6877
0	1	8.85205
0	0	13.189
0	1	12.5425
0	0	10.9342
0	1	12.6795
0	1	12.6356
0	1	11.3753
0	0	12.6712
0	1	13.0384
0	1	11.0274
0	1	12.5507
0	1	13.0822
0	1	11.4877
0	0	12.4438
0	1	11.0027
0	0	12.9425
0	1	10.8548
0	1	11.6027
0	1	13.1562
0	1	11.4877
0	1	12.3973
0	0	12.1753
0	1	12.4
0	1	11.0301
0	1	11.6192
0	1	12.3973
0	0	12.4
0	0	11.0849
0	1	11.6685
0	1	11.4247
0	1	12.0712
0	1	11.9973
1	1	8.47123
0	0	10.7863
0	0	12.3205
0	1	10.7753
0	1	10.7699
0	1	11.3753
0	1	12.389
0	1	10.7534
0	1	10.526
0	1	12.2767
0	1	11.0603
0	1	12.263
0	1	13.3397
0	1	12.4685
0	0	10.8575
0	1	12.5534
0	1	11.6329
0	1	12.8877
0	1	11.1068
0	0	11.7699
0	1	10.4767
0	0	11.3068
0	1	11.3808
0	1	11.8822
0	0	12.6301
0	1	12.1562
0	1	12.8712
0	1	12.4247
0	1	11.3507
0	1	12.5068
0	1	11.4274
0	1	11.0274
0	1	11.3425
0	1	11.8329
0	1	13.6712
0	1	10.9096
0	0	10.8849
0	1	12.1808
0	1	13.1781
0	1	13.2658
0	1	10.7781
0	0	12.4247
0	1	11.5151
0	1	11.4137
0	1	10.7178
0	1	11.3342
0	1	10.874
0	1	10.789
0	1	11.9781
0	1	12.0438
0	1	12.737
0	1	11.337
0	1	11.8658
0	1	10.9068
0	1	12.9863
0	0	11.6247
0	1	10.8575
0	1	11.8493
0	1	13.3863
0	1	11.8603
0	1	11.7589
0	0	12.0192
0	1	11.6356
0	0	11.7644
0	1	11.6137
0	1	11.2959
0	0	11.6192
0	1	11.3288
0	0	12.6877
0	1	13.3699
0	1	11.6767
0	1	12.6301
0	1	10.7123
0	1	11.7973
0	1	10.8301
0	1	11.1507
0	0	13.3288
0	0	12.8411
0	1	11.0959
0	1	11.6384
0	1	11.4575
0	0	12.9151
0	1	11.7397
0	1	10.811
0	1	11.011
0	1	10.926
0	1	10.9068
0	1	12.8219
0	1	12.6411
0	1	11.9616
0	1	10.8822
0	1	13.0164
0	1	11.5562
0	0	9.53699
0	1	10.7479
0	1	11.4027
0	1	11.3315
0	1	11.6986
0	1	11.663
0	1	11.5014
0	1	11.9973
0	0	13.8247
0	1	10.789
0	0	13.263
0	1	12.6712
0	1	11.6493
0	0	12.1178
0	0	12.6603
0	1	10.537
0	1	10.8082
0	1	11.5397
0	1	11.0932
0	1	13.6767
1	0	7.15068
0	1	11.4904
0	1	10.9041
1	1	7.11507
0	1	11.6603
0	1	11.9041
0	1	12.0466
0	1	12.8027
1	1	6.06575
0	1	11.4959
0	1	10.737
0	1	11.3288
0	1	11.4247
0	1	10.9205
0	1	11.0301
0	1	10.6932
0	1	11.1014
0	1	11.3753
0	1	12.789
0	1	11.5397
0	0	12.2137
0	0	12.4932
0	1	3.35616
0	1	12.6521
0	1	11.5425
0	0	12.4438
0	1	12.9014
1	0	7.71233
0	1	10.8466
0	0	10.8932
0	1	12.3068
0	0	11.0219
0	1	11.0247
0	0	11.0466
0	1	11.8548
0	1	13.1726
0	1	11.3616
0	1	12.863
0	1	11.411
0	1	12.9836
0	1	12.4384
0	1	11.6932
0	0	11.3808
0	0	12.9616
0	1	10.9288
0	1	10.7726
0	1	11.5644
0	1	11.4603
0	1	11.9123
0	1	11.8685
0	0	11.874
0	1	12.9342
0	1	12.4849
0	1	11.3616
0	1	11.7288
0	1	11.811
0	1	11.4082
0	1	11.5945
0	1	12.0932
0	0	10.8767
0	1	10.8521
0	0	11.4822
0	1	11.1534
0	0	11.7452
0	1	13.8411
0	1	10.7534
0	1	10.9699
0	1	13.0384
0	1	11.5452
0	1	11.189
0	1	10.8356
0	1	10.9616
0	1	10.926
0	0	10.9863
0	0	12.474
0	1	12.4301
0	1	11.9945
0	1	11.3808
0	1	10.7863
0	1	10.737
0	1	12.5781
0	1	11.3288
0	1	12.0137
0	1	11.6384
0	1	12.1315
0	1	10.8274
0	1	13.3123
0	0	13.2685
0	1	11.7973
0	1	10.7699
0	1	13.6384
0	1	11.7534
0	1	13.0219
0	1	10.874
0	0	11.6521
0	1	12.7096
0	1	10.9123
0	0	11.0055
0	1	11.4219
0	1	13.5507
0	1	12.5644
0	1	10.7918
1	1	0.224658
0	1	12.3589
0	1	12.9726
0	1	11.5589
0	1	12.3699
0	1	11.0247
0	0	11.4
0	0	11.7452
0	1	12.611
0	1	12.1973
0	0	13.3973
0	0	11.5233
0	1	12.8438
0	1	10.8822
0	1	11.4849
0	0	12.5945
0	1	11.9808
0	1	11.4411
0	1	12.7616
1	1	4.73973
0	1	10.9671
0	1	12.1973
0	1	11.3288
0	1	13.1342
0	1	11.2877
0	1	11.7726
0	1	11.7562
0	1	12.6027
0	1	11.3288
0	1	12.0055
0	1	10.8
0	1	13.3123
0	1	11.9616
0	0	13.4712
0	1	10.8082
0	0	13.4438
0	1	11.9205
0	1	10.9342
0	1	11.4575
0	1	11.3918
0	0	12.1562
0	1	10.7918
0	1	12.6767
0	0	11.326
0	1	11.2137
0	1	13.463
0	1	11.5096
0	1	13.0795
0	1	11.8849
0	1	10.8164
0	1	12.0329
0	1	11.4685
0	1	12.2082
0	1	11.3425
0	1	11.5534
0	1	12.0521
0	1	10.9836
0	0	11.5096
0	1	12.863
0	1	10.9507
0	1	11.4795
0	0	11.863
0	1	12.9808
0	0	10.7973
0	1	11.7589
0	0	11.0685
0	1	13.2822
0	0	9.81644
0	0	10.7425
0	1	11.4247
0	1	10.8767
0	1	11.3507
0	1	12.6
0	1	12.9479
1	0	3.69589
0	1	9.6137
0	1	10.863
0	0	10.6986
0	1	11.2
0	1	11.1014
0	1	12.3973
0	1	12.137
0	1	11.1699
0	1	13.6329
0	1	7.74521
0	1	13.7589
0	1	12.389
0	0	12.8822
0	1	12.5178
0	0	13.4658
0	1	8.97808
0	1	10.9096
0	1	10.7781
0	1	11.3644
0	1	11.789
0	1	12
0	1	6.14247
0	0	12.7753
0	0	10.8548
0	1	11.0411
0	1	12.1918
0	0	12.9616
0	1	10.8301
0	0	12.9397
0	0	12.9068
0	0	12.9397
0	1	13.3671
0	1	11.9397
0	1	11.4301
0	1	12.2685
0	0	12.8274
0	0	12.9918
0	0	10.8384
0	1	10.7973
1	1	6.72603
1	1	8.44658
0	1	11.3233
0	0	13.3014
0	0	11.4685
0	1	12.1973
0	1	10.8493
0	0	11.4849
0	1	11.4027
0	1	12.411
0	0	13.7616
0	1	13.7068
0	1	12.0932
0	1	7.35068
0	1	11.6411
0	1	10.7534
0	0	11.4959
0	1	13.211
0	1	12.4822
0	0	11.7726
0	1	11.5014
0	1	10.7507
0	1	11.3452
0	1	13.1836
0	1	11.4603
0	1	12.3973
0	0	12.1233
0	1	13.1068
0	1	11.5205
0	0	12.8055
0	1	11.4959
0	1	12.3808
0	0	12.5918
0	0	11.4219
0	1	11.1452
0	1	11.0164
0	0	12.1041
0	1	11.0274
0	1	11.7288
0	1	13.0877
0	1	6.2
0	0	11.3096
0	1	11.3726
0	1	12.0795
0	0	12.1562
0	0	11.4082
0	1	10.7808
0	1	12.8986
0	1	12.6274
0	1	12.1726
0	1	11.7671
1	1	10.8438
0	1	12.1589
0	1	12.4548
0	1	12.1973
0	1	12.0219
0	0	11.3041
0	1	10.8548
0	1	10.7397
0	0	11.0384
0	1	11.8411
0	1	12.274
0	1	11.4795
0	0	11.7151
0	1	11.3068
0	1	12.463
0	1	12.1699
0	1	13.463
0	1	13.5753
0	1	13.8384
0	1	12.5973
0	1	12.8849
0	1	12.5808
0	1	12.3589
0	1	12.9096
0	1	11.5233
0	1	12.8137
0	0	10.8575
0	0	12.1096
0	1	11.6247
0	0	10.811
0	1	10.7726
0	1	12.0548
0	1	10.7151
0	1	10.7753
0	1	11.4986
0	1	10.7562
0	1	10.7534
0	1	10.7123
0	1	11.3808
0	1	12.8082
0	1	11.789
0	1	11.063
0	1	10.7562
0	1	11.6192
0	1	11.0164
0	1	12.5507
0	1	11.9836
0	1	11.6603
0	1	10.7479
0	1	11.3233
0	1	13.3014
0	0	12.411
0	0	13.274
0	0	11.4493
1	1	10.1781
0	1	11.4055
0	1	6.22466
0	0	13.6
0	1	12.9479
0	1	12.7178
0	1	12.8685
0	1	12.6219
0	1	11.8411
0	1	11.6247
0	1	13.6164
0	1	10.8575
0	1	11.1534
0	1	11
0	1	13.4137
0	1	10.8
0	1	13.3644
0	1	13.4082
0	1	12.1096
0	1	11.0493
0	1	12.5918
0	1	12.8685
0	1	12.6356
0	1	11.0411
0	1	12.0192
0	0	12.3918
0	1	11.6932
0	1	12.4027
0	1	12.2
0	1	11.6932
0	1	12.274
0	1	12.1041
0	1	10.9699
0	0	11.8082
0	1	10.7123
0	1	11.0027
0	1	10.7123
0	1	11.2904
0	1	12.0192
0	1	12.737
0	1	11.4986
0	1	11.6247
0	1	10.8932
0	1	13.0219
0	1	10.8466
0	1	12.5123
0	1	11.3452
0	1	12.0411
0	1	11.2685
0	1	11.0493
0	1	10.8082
0	1	12.5233
0	1	12.1507
0	0	11.4849
0	1	11.3151
0	1	11.8466
0	1	10.4932
0	1	12.6411
0	1	12.0849
0	1	12.9041
0	1	12.3205
0	1	10.5973
0	1	10.8849
0	0	11.3699
0	0	11.3616
0	1	12.9644
0	1	13.1836
0	1	11.1534
0	1	12.6548
0	1	12
0	1	11.9753
0	1	11.9753
0	1	12.2904
0	1	11.5945
0	1	12.4356
0	1	12.3425
0	1	11.189
0	1	11.4274
0	1	11.4849
0	1	12.3699
0	1	11.7644
0	0	12.4658
0	1	11.7397
0	1	11.4849
0	1	11.6137
0	1	12.6082
0	1	9.00822
0	1	11.2795
0	1	11.3671
0	0	12.189
0	1	11.9479
0	1	11.4219
0	1	11.4438
0	1	11.0849
0	1	10.9315
0	1	11.4411
0	1	2.8411
0	1	8.26027
0	1	11.6795
0	1	11.1425
1	1	3.0274
0	1	13
0	1	12.9479
0	1	10.9068
1	1	8.49863
0	1	12.3151
0	1	11.926
0	0	10.7863
0	1	11.4301
0	1	6.50137
0	1	7.66301
0	1	11.1781
0	1	12.526
0	1	11.6986
0	1	11.7288
0	0	10.7781
0	0	12.1397
0	0	10.8438
0	1	12.5562
0	1	13.4164
0	1	11.3425
0	0	11.011
0	1	11.4822
0	0	12.2658
0	1	10.7753
0	1	12.0548
0	0	12.1288
0	1	11.4603
0	0	12.4795
0	1	8.04658
0	1	12.0274
0	1	12.0247
0	1	12.3781
0	1	12.6137
0	1	11.4137
0	1	11.3945
1	1	3.87671
0	1	12.3123
0	1	12.389
0	1	10.8274
0	1	11.3342
0	1	12.0082
0	0	8.09041
0	1	11.1178
0	1	11.011
0	1	11.5589
0	1	12.2712
0	1	11.4603
0	1	11.2795
0	1	11.8137
0	1	11.411
0	1	11.6904
0	1	12.6164
0	1	12.7699
0	1	12.3589
0	1	12.6877
0	1	11.6027
0	1	13.074
0	1	13.2877
0	0	12.6137
0	1	11.337
0	1	8.14247
0	1	11.7123
0	1	11.9644
1	1	8.26575
0	1	13.2712
0	1	11.0164
0	1	4.09041
0	1	11.3233
0	1	12.3726
0	1	11.8466
0	0	12.4219
0	1	11.1507
0	1	11.4575
0	1	11.3315
0	1	12.3233
0	1	11.8685
0	1	12.1205
0	0	13.4575
0	1	11.4301
0	0	12.1507
0	1	11.2219
0	1	12.0356
0	1	9.56438
0	1	12.2055
0	0	11.5781
0	1	11.874
0	1	11.1562
0	1	11.4
0	1	10.8356
0	0	12.5699
0	1	12.6164
0	1	10.9671
0	1	5.2137
0	0	11.2712
0	1	11.5808
0	1	12.5315
0	0	2.6274
0	1	9.87123
0	1	13.3452
0	1	12.7233
0	0	12.2
0	1	13.0575
0	1	11.1918
0	1	12.6274
0	0	13.0247
0	1	12.1288
0	1	11.5397
0	1	12.263
0	1	13.3123
0	1	12.4082
0	0	13.4384
0	1	10.6986
0	1	11.5753
0	1	10.8849
0	1	11.7781
0	0	10.8575
0	1	11.9753
0	0	11.3479
0	1	11.7671
0	1	11.6356
0	1	10.8137
0	0	13.2795
0	1	11.6247
0	1	13.3205
0	1	12.063
0	1	12.4795
0	1	12.0192
0	1	12.8219
0	0	8.06301
0	1	10.8137
0	1	12.7096
0	0	11.7781
0	1	13.8
0	1	13.1288
0	1	12.4164
0	0	11.1425
0	1	10.8466
0	1	11.611
0	1	12.0082
0	1	12.1534
0	1	11.326
0	1	10.8685
1	1	6.69589
0	1	11.4575
0	1	10.7342
0	1	11.0685
0	0	11.4027
0	1	11.0493
0	0	13.7205
0	1	11.1452
0	1	12.5616
0	0	12.8
0	1	10.9068
0	0	12.0247
0	1	13.063
0	0	11.7288
0	0	11.6822
0	1	10.9151
0	1	11.3288
0	1	12.4438
0	0	11.3616
0	1	11.5973
0	1	11.4712
0	0	13.0959
0	1	10.8
0	1	11.326
0	1	10.7288
0	1	11.7151
0	1	12.3233
0	1	11.4274
0	1	12.5644
0	1	5.12603
0	1	11.3945
0	1	13.7644
0	0	12.7534
0	1	12.1726
0	0	11.8438
0	1	12.4822
0	1	10.9973
0	1	11.9699
0	1	11.6192
0	0	11.4137
0	0	12.4959
0	1	11.1178
0	1	11.8904
0	0	10.9973
0	1	11.4
0	0	13.789
0	0	11.5918
0	1	11.3096
0	1	11.5781
0	0	12.3041
1	0	8.23562
0	1	12.1562
0	1	11.326
0	1	12.1753
0	1	12.4466
0	1	12.0384
0	1	11
0	1	12.6137
0	1	11.4137
0	0	10.7973
0	1	12.6521
0	1	12.8575
0	1	11.4411
0	1	12.5014
0	1	11.463
0	0	12.0219
0	1	10.8247
0	1	10.8685
0	1	10.8849
0	1	12.9479
0	0	11.1973
0	1	10.8904
0	0	11.3233
0	1	11.1315
0	1	11.3151
0	1	13.3781
0	1	10.8658
0	1	11.789
0	0	12.2932
0	1	11.0384
0	1	12.8274
0	1	11.0356
0	1	11.1452
0	1	12.611
0	1	11.9479
0	1	11.8521
0	0	10.863
0	1	12.5452
0	0	13.063
0	1	13.6822
0	0	1.38904
0	0	11.9452
0	1	10.9123
0	1	10.5479
0	1	11.1781
0	1	12.8466
0	1	11.5589
0	1	12.8521
0	1	10.9973
0	1	8.09589
0	1	11.6164
[truncated: 178,447 more rows]

## Sheet: Figure S2 B
anxiety	EAT-Lancet	survival time
0	1	11.4274
0	1	10.7534
0	1	11.3233
0	1	11.9205
0	1	12.6986
0	1	10.811
0	1	12.3068
1	1	10.8137
0	1	13.8685
0	0	12.4767
0	0	12.463
0	1	13.0493
0	1	12.6411
0	0	11.5726
0	0	11.8685
0	1	11.6712
0	1	11.1041
0	1	11.0658
0	1	11.3836
0	1	11.2877
0	1	11.3644
0	1	10.8575
0	1	10.8521
0	1	11.0849
0	0	10.8438
0	0	10.926
0	1	11.9836
0	1	10.9644
0	1	12.8055
0	1	11.874
0	0	13.0521
0	1	12.7123
0	1	10.7151
0	1	12.4384
0	1	12.389
0	1	11.011
0	1	13.4932
0	1	11.7397
0	0	10.7616
0	1	9.89041
0	0	11.0548
0	1	12.0384
0	1	10.8301
0	1	12.1699
0	1	12.4658
0	1	12.3397
0	1	12.3151
0	0	11.4603
0	0	10.8356
0	0	11.9808
0	1	11.1342
0	1	11.3151
0	1	11.3288
0	0	11.4959
0	0	11.6247
0	1	13.4247
0	1	10.8274
0	0	12.4164
0	0	11.6356
0	1	11.3479
0	1	13.0603
0	1	12.2849
0	1	11.4137
0	1	10.9096
0	0	12.0603
0	0	11.4959
0	1	11.6137
0	1	11.5781
0	1	11.3233
0	1	10.8
0	0	11.8712
0	1	13.0027
0	1	12.0521
0	1	10.7808
0	1	10.9671
0	1	10.8247
0	1	13.4712
0	1	11.0986
0	1	8.39726
0	1	13.2795
0	1	11.0986
0	1	11.3945
0	0	11.3836
0	1	11.4137
0	1	12.6301
0	1	12.2904
0	0	13.611
0	0	11.7151
0	1	10.8137
0	1	11.211
0	1	11.1753
0	0	12.6411
0	1	12.8
0	1	13.3123
0	0	13.7041
0	1	11.6575
0	1	11.937
0	0	11.5452
0	1	10.8055
0	1	10.8493
0	1	11.4575
0	1	13.4658
0	1	11.0548
0	1	12.5425
0	1	11.611
0	1	12.7096
0	1	12.5425
0	0	11.4027
0	1	11.6904
0	1	11.1425
0	1	11.411
0	1	13.2658
0	1	11.7397
0	1	10.7918
0	1	12.0247
0	1	12.0164
0	1	11.3342
0	0	12.0192
0	1	11.3644
0	1	11.0164
0	0	12.3863
0	1	11.2986
0	1	12.063
0	1	13.3836
0	1	10.8849
0	1	11.5479
0	1	11.1644
0	1	11.5726
0	1	12.6164
0	1	12.6493
0	0	11.4849
0	1	12.4411
0	1	11.0575
0	1	12.6356
0	1	10.8082
0	1	10.9616
0	1	10.8247
0	0	3.05205
0	1	13.1151
0	1	12.6
0	1	12.9151
0	1	11.189
0	0	13.0164
0	1	11.326
0	1	12.1315
0	1	13.3123
0	0	11.337
0	1	11.0767
0	1	12.1288
0	1	10.8932
0	1	12.674
0	1	11.2795
0	1	12.5151
0	0	13.1151
0	1	11.5068
0	0	11.5753
0	0	10.9507
0	0	11.4877
0	1	11.5562
0	1	10.9479
0	1	12.4795
0	0	12.674
0	0	11.6932
0	1	3.16986
0	1	12.7123
0	0	12.0329
0	1	10.8575
0	0	11.7671
0	1	13.726
1	1	7.56986
0	1	10.7534
0	0	11.6521
0	1	13.5918
1	0	3.16438
0	1	12.411
0	1	10.8575
0	1	11.389
0	0	13.2904
0	1	12.1342
0	1	12.8959
0	1	11.6712
0	0	11.8877
0	1	12.2932
0	1	12.1151
0	1	10.9836
0	1	11.9616
0	0	12.0466
0	1	11.5644
0	1	9.12055
0	1	12.5014
0	1	12.2767
0	1	11.1315
0	1	11.5781
0	1	13.6575
0	1	11.2877
0	1	11.4411
0	0	12.3205
0	1	11.7562
0	0	12.8
0	1	11.0493
0	1	11.5068
0	1	12.1041
0	1	11.9644
0	1	12.6219
0	1	5.96986
0	1	10.8849
0	1	11.0575
0	1	12.3644
0	1	11.3562
0	1	11.4521
0	1	11.7068
0	1	11.6685
0	1	10.7315
0	1	13.3014
0	1	12.9288
0	0	11.0849
0	1	12.1726
1	1	2.96986
0	1	11.1726
0	1	12.3781
0	1	10.9123
0	0	10.8658
0	1	13.6
0	1	12.2849
0	0	13.1589
0	1	12.1918
1	0	6.68493
0	1	13.6384
0	1	11.7562
0	1	10.6795
0	1	12.1151
0	1	12.2685
0	1	12.0959
0	1	11.4712
0	0	11.5863
0	0	13.3315
0	1	11.5863
0	1	12.3973
0	1	7.80822
0	1	11.6301
0	1	11.5479
0	1	11.6959
0	1	12.726
0	0	12.6466
0	1	12.3342
0	1	10.7863
0	0	11.9425
0	0	11.6603
0	1	10.7616
0	1	12.0247
0	1	11.3808
0	1	12.8192
0	1	11.0411
0	1	12.6932
0	1	12.0932
0	1	12.537
0	1	11.6027
0	1	10.7671
0	1	12.5589
0	1	11.5178
0	1	12.2767
0	1	10.8822
0	1	11.874
0	1	12.537
0	1	11.0548
0	1	11.0384
0	1	10.7616
0	1	12.9781
0	1	11.1397
0	1	13.137
0	1	12.7041
0	1	11.7096
0	1	12.6849
0	1	13.8849
0	1	12.537
0	1	12.3973
0	1	8.14247
0	1	13.7288
0	1	12.474
0	1	12.1945
0	1	11.6055
0	1	11.6795
0	1	10.789
0	0	12.3014
0	0	11.3534
0	1	12.0274
0	0	13.3233
0	1	11.4795
0	1	11.3178
0	1	10.8849
0	1	13.5096
0	1	11.6795
0	1	12.0548
0	1	11.5014
0	1	12.7808
0	1	11.5068
0	1	11.9699
0	1	12.9836
0	1	10.7315
0	1	10.9973
0	1	11.7096
0	1	11.3479
0	0	12.3205
0	1	13.0192
0	1	12.6932
0	1	10.7014
0	1	12.589
0	0	12.1123
0	1	11.6384
0	1	13.063
0	1	10.9836
0	1	12.1534
0	1	11.4438
0	1	11.4411
0	1	11.2932
0	1	11.4192
0	0	11.6329
0	1	10.8521
0	1	11.7863
0	1	11.3096
0	1	12.7288
0	1	12.1616
0	1	11.3178
0	1	10.9397
0	1	11.6247
0	1	10.9068
0	1	10.8384
0	1	12.7123
0	1	10.9096
0	1	11.4027
1	1	0.268493
0	1	12.8301
0	1	13.3041
0	0	13.2795
0	1	13.1726
0	0	12.1205
0	1	10.7507
0	0	11.8904
0	1	12.6027
1	0	6.59452
1	1	11.3205
0	1	11.5479
0	1	11.4055
0	1	10.7205
0	1	13.7425
0	1	12.1534
0	1	12.9918
0	1	10.7945
0	0	10.9534
0	0	10.7753
0	1	12.3644
0	1	11.4904
0	1	11.4301
0	1	12.5644
0	1	5.42192
0	0	13.0959
0	1	12.526
0	1	12.474
1	1	8.38082
0	0	11.9096
0	1	10.9014
0	1	11.274
0	0	12.0329
0	1	11.3233
0	0	10.8438
0	1	11.6
0	1	12.9562
0	0	11.4384
0	1	11.9096
0	1	11.8493
0	1	10.9123
0	1	12.1507
0	1	10.737
0	1	13.5863
0	1	9.42466
0	1	13.3644
0	1	7.78082
0	1	11.9178
0	0	12.7452
0	1	12.3918
0	1	12.8603
0	1	11.8301
0	1	11.3918
0	1	11.326
0	0	11.8877
0	1	13.3671
0	1	10.9014
0	1	11.8274
0	1	11.1808
0	1	11.6493
0	1	13.1288
0	1	11.7288
0	1	12.8822
1	1	11.4384
0	1	11.6137
0	0	12.3507
0	1	12.7562
0	1	10.7808
0	1	12.4466
0	1	13
0	0	11.4055
0	1	12.9452
1	1	10.1205
0	1	11.6411
0	1	11.1918
0	1	10.8575
0	1	12.0329
0	1	11.0795
0	1	10.7945
0	1	13
0	1	13.3041
0	1	8.74247
0	1	12.1671
0	1	13.5233
0	1	11.3562
0	1	10.9452
0	1	12.4959
0	1	11.7315
0	1	11.0438
0	1	11.3178
0	1	11.6
0	1	12.8
0	0	11.6027
0	1	10.7753
0	1	10.7781
0	1	13.7425
0	1	12.4192
0	1	11.7671
0	1	10.9096
0	1	11.5534
0	1	12.4466
0	1	11.4274
0	0	11.6575
0	1	13.3068
0	1	11.126
0	1	10.874
1	1	5.88767
0	1	10.8575
0	1	13.6521
0	1	11.1918
0	1	12.4164
0	1	11.726
0	0	10.8877
0	1	11.4603
0	1	11.5233
0	1	12.8411
0	1	13.1397
0	1	12.7452
0	1	13.6548
0	1	11.4849
0	1	11.6411
0	0	13.6329
0	1	12.2959
0	1	13.1507
1	0	9.20822
0	1	11.2795
0	1	10.8301
0	1	10.8438
0	1	12.8575
0	1	10.8767
0	0	12.8603
0	1	11.4192
0	0	12.9151
0	1	13.7671
0	1	7.52329
0	1	11.1425
0	1	11.2986
0	1	10.8356
0	1	12.3726
0	1	12.9041
0	1	11.337
0	0	11.989
0	1	12.0767
0	1	12.1507
0	1	11.4027
0	1	13.6274
0	1	12.9562
0	1	12.0548
0	1	10.7863
0	1	10.7123
0	1	12.0466
0	0	11.2685
0	1	11.3041
0	1	11.8986
0	0	11.8904
0	0	12.0055
0	0	12.8247
0	1	12.9205
0	0	12.3479
0	1	11.3342
0	1	11.4795
0	0	11.9945
0	1	12.8137
0	1	12.5726
0	1	11.8055
0	1	10.7233
0	0	11.726
0	1	10.7534
0	0	5.58904
0	1	13.8438
0	1	13.5315
0	1	12.5151
0	1	11.5562
0	1	13.6192
0	1	11.7836
0	1	11.5479
0	0	11.6438
0	1	11.6301
0	0	11.8219
0	1	4.6
0	1	12.1014
0	1	11.8329
0	0	10.8685
0	1	11.3616
0	1	11.4712
0	0	11.6219
0	0	11.6795
0	1	13.5178
0	1	13.1699
0	1	11.4411
0	0	11.0082
0	1	13.4904
0	1	11.9233
0	1	10.789
0	0	10.8301
1	1	0.465753
0	1	12.2959
0	1	11.7288
0	1	12.9041
0	1	11.4219
0	1	12.6521
0	0	12.0849
0	1	12.8219
0	1	11.7644
0	0	12.274
0	1	10.7699
0	1	11.5863
0	1	12.5589
0	0	10.8466
0	1	13.4192
0	1	11.4658
0	0	13.6877
0	1	11.4986
0	1	11.2164
0	1	10.7507
0	1	10.8712
0	0	11.0986
0	1	11.5753
0	1	11.4658
0	1	12.4685
0	1	12.9452
0	1	13.2137
0	1	11
0	1	12.9973
0	0	13.7671
0	1	12.5753
0	1	11.3178
0	1	12.9753
0	0	12.4521
0	1	11.1151
0	1	12.1151
0	1	11.6575
0	1	11.9233
0	1	10.7945
0	0	12.4
0	1	13.5589
0	1	12.7096
0	1	12.0329
0	1	11.4575
0	1	12.6521
0	1	12.463
0	1	11.5178
0	1	11.674
0	1	13.1863
0	1	10.9479
0	1	11.0301
0	0	11.3096
0	0	11.9315
0	1	12.2767
0	1	12.6959
0	1	12.9781
0	1	12.4192
0	1	11.6603
0	0	11.1616
0	1	11.2877
0	1	11.5534
0	1	10.8082
0	1	10.6849
0	1	10.7945
0	1	11.9123
0	0	11.9699
0	1	6.16438
0	1	12.5068
0	1	11.7479
0	1	11.1808
0	0	11.5562
0	1	12.2849
0	0	12.9726
0	1	10.7753
0	1	10.8274
0	0	11.0192
0	1	11.0356
0	1	11.0877
0	0	11.9781
0	1	12.5452
0	0	13.6877
0	0	12.3534
0	1	11.663
0	1	12.5014
0	1	11.389
0	1	5.52877
0	1	12.1726
0	1	12.1151
0	1	12.5014
0	1	11.4685
0	1	10.9014
0	1	11.5342
0	1	8.78904
0	1	10.8685
0	1	10.9096
0	1	12.8712
0	1	13.6384
0	1	7.70685
1	1	1.09041
0	1	11.5205
0	1	10.7918
0	1	11.9452
0	1	12.063
0	1	12.4384
1	0	10.2959
0	1	11.726
0	1	11.0055
0	1	11.0055
0	1	12.7507
0	1	13.6356
0	1	11.8247
0	1	13.4192
0	1	12.4795
0	1	13.1178
0	1	12.0274
0	1	12.0329
0	1	12.2767
0	1	12.7096
0	1	11.7288
0	1	11.7753
0	1	12.611
0	1	11.0548
0	1	10.7479
0	1	11.5178
0	1	11.9096
0	1	12.263
0	1	12.9671
0	1	11.3233
0	1	10.8274
0	1	4.79452
0	1	11.7205
0	1	11.5068
0	1	11.5836
0	1	9.4
0	0	13.4384
0	1	10.7479
0	1	12.9726
0	1	11.0082
0	1	11.389
0	1	11.1945
0	1	11.8658
0	0	12.137
0	1	11.5945
0	1	11.6027
0	0	10.9068
0	1	10.789
0	1	11.9178
0	1	12.6603
0	1	11.7945
1	1	6.5863
0	1	11.6603
0	1	13.3397
1	0	5.03014
0	1	10.8438
0	1	12.5425
0	1	10.8384
0	0	11.9397
0	1	12.3397
0	0	12.6411
0	1	12.6959
1	0	0.435616
0	0	10.8274
0	0	11.4712
0	1	12.2877
0	0	11.6356
0	1	11.1973
0	0	13.1288
0	1	12.2822
0	1	13.6384
1	1	9.75068
0	0	11.4301
0	1	11.1151
0	1	11.6027
0	1	10.8274
0	1	11.9644
0	1	11.1808
0	1	13.1315
0	1	12.4301
1	0	3.36164
0	1	11.8438
0	1	11.1534
0	1	11.9397
0	1	13.0192
0	0	10.7945
0	1	13.3507
0	1	11.4219
0	1	11.1342
1	1	5.10411
0	1	11.6932
0	1	10.7781
0	1	13.2027
0	1	12.9068
0	1	10.926
0	1	10.9973
0	1	11.0192
0	1	12.4247
0	1	11.4027
0	0	12.3014
0	1	12.0932
0	1	11.137
0	0	5.35068
0	1	12.6685
0	1	11.0411
0	0	11.0192
0	1	11.6384
0	1	12.7288
0	1	12.8603
0	1	11.1342
0	1	10.6959
0	0	12.5233
0	0	7.99726
0	1	12.1534
0	1	11.4219
0	1	12.6795
1	1	3.66027
0	1	13.211
0	1	11.0274
0	1	11.0493
0	1	10.7534
0	1	13.3507
0	1	12.937
0	1	12.5041
0	0	11.1699
0	1	12.6877
0	1	11.3315
0	1	10.7315
0	1	10.9616
0	1	10.7205
0	1	12.7836
0	1	13.9452
0	1	12.1616
0	0	12.474
0	1	11.6795
0	1	11.1562
0	1	10.989
0	0	2.0274
0	0	10.7507
0	1	11.3233
0	1	13.3671
0	0	12.4192
0	1	11.389
0	1	12.0082
0	1	11.2849
0	1	12.674
0	1	13.7973
0	0	11.4219
0	1	12.1123
0	1	10.9014
0	1	12.6219
0	1	10.8438
0	0	12.3479
1	1	3
0	1	11.1205
0	1	11.6247
0	1	12.9151
0	1	11.937
0	1	11.7315
0	1	11.5452
0	1	11.6904
0	1	13.3014
0	0	10.8356
0	1	11.7781
0	1	11.6027
0	1	12.0466
0	0	12.1397
0	1	12.8384
0	1	10.9699
1	1	0.556164
0	1	10.7479
0	0	12.9781
0	1	10.7397
0	1	10.9041
0	1	11.3726
0	1	11.6767
0	1	10.9973
0	1	11.7945
0	1	13.5315
0	0	11.1534
0	1	12.7534
0	1	12.7644
1	1	4.26849
0	1	11.3534
0	1	11.2904
0	1	11.1945
0	1	13.137
1	0	5.21918
0	1	13.0959
0	1	11.6795
0	0	10.8055
0	1	10.8247
0	1	12.4247
0	1	12.0164
0	1	11.9863
0	1	12.7041
0	1	11.5836
0	1	12.1233
0	1	12.6356
0	1	11.4767
0	0	12.5041
0	1	12.4795
0	1	10.9288
0	1	11.7945
0	1	11.0384
0	0	11.8438
0	1	12.263
0	1	11.1507
0	0	12.8247
0	1	10.7616
0	0	11.3041
0	1	11.3699
0	0	11.3616
0	1	13.5699
0	1	10.3918
0	0	12.1178
0	1	10.7342
0	1	13.4959
0	1	12.1534
0	1	11.9836
0	1	13.3562
0	1	11.0247
0	1	11.4822
0	1	11.4438
0	1	11.4027
0	0	12.7671
0	1	10.9479
0	1	12.9342
0	1	11.5973
0	1	13
0	1	11.4575
0	1	10.9205
0	1	11.2712
0	1	10.7781
0	1	12.8137
0	1	11.5068
0	1	12.211
0	1	12.4
0	1	11.0384
0	0	10.8548
0	1	9.96438
0	1	12.4767
0	1	11.7534
0	1	11.9014
0	1	5.77534
0	0	10.7397
0	1	12.1041
0	1	10.8685
0	1	12.7808
0	1	13.4164
0	0	11.8027
0	1	13.0603
0	1	11.4493
0	1	10.7288
0	1	12.211
0	1	12.926
1	0	10.4658
0	0	12.1288
0	0	11.8603
0	1	10.7918
0	1	11.5041
0	0	11.4493
0	0	12.3918
0	1	12.674
0	1	10.8466
0	1	12.1151
0	1	11.4959
0	1	10.7425
0	1	11.4822
0	1	11.9425
0	0	8.90685
0	1	11.389
0	1	12.3288
0	1	11.2192
0	1	11.5726
0	1	11.7726
0	1	11.9808
0	1	10.7918
0	1	10.7233
0	1	11.663
0	1	10.7425
0	1	11.4027
1	1	6.25753
0	1	13.8575
0	1	12.6493
0	1	10.7151
0	1	12.3014
0	1	11.4329
0	1	11.4493
0	0	12.4548
0	1	12.0795
0	0	10.8466
0	0	11.0685
0	0	13.4164
0	1	12.1808
0	0	11.8055
0	1	11.2849
0	1	11.3452
0	1	12.6164
0	0	12.0247
0	1	11.5534
0	1	10.8658
1	1	6.27671
0	1	10.9041
0	0	11.0356
1	0	3.16712
0	0	13.3863
0	1	11.3836
0	1	12.6356
0	1	5.66575
0	1	12.4082
0	0	13.0575
0	0	11.6027
1	1	0.879452
0	1	11.1616
0	1	12.0575
0	0	13.2137
0	1	12.6932
0	1	11.5342
0	1	11.8548
0	1	11.4575
0	1	10.7781
0	1	11.6329
0	1	12.0219
0	1	10.8247
0	1	12.5205
0	1	11.3753
0	1	11.5014
1	0	7.46849
0	1	12.2055
0	1	12.6548
0	1	10.8712
0	1	12.2877
0	1	10.8822
1	1	4.41918
0	1	12.6082
0	1	12.1151
0	1	3.6274
0	1	10.9507
0	1	12.4411
0	1	10.7671
0	1	12.3671
0	1	13.0247
0	1	11.9397
0	1	12.3589
0	0	12.4164
0	0	13.4959
0	0	12.8849
0	0	10.926
0	1	11.9973
0	1	11.526
0	1	11.4849
0	1	10.7288
0	1	13.263
0	1	11.6521
0	0	12.6466
0	1	11.4658
0	0	11.5342
0	1	12.3644
0	0	12.9616
1	1	7.16986
0	1	13.6274
0	1	11.3616
0	1	12.3315
0	1	11.274
0	0	12.9452
0	1	11.3151
0	1	12.9534
0	1	7.68219
0	1	10.7123
0	1	12.1014
0	1	11.7096
0	1	11.6137
0	1	12.1918
0	1	12.4767
0	1	12.6521
0	0	11.6329
0	1	13.7342
0	0	13.3699
0	1	12.3452
0	1	10.8521
1	1	6.37534
0	0	13.5863
0	1	11.5342
0	1	12.5452
0	1	11.4493
0	1	11.7753
0	1	13.0548
0	1	11.5233
0	1	11.6055
0	0	12.9041
0	1	13.3699
0	1	11.4411
1	1	3.87945
0	1	11.0027
0	0	11.2685
0	1	12.4466
0	1	12.7836
0	1	10.8082
0	1	10.8466
0	0	11.6384
1	1	8.44932
0	1	11.9616
0	1	11.9452
0	1	12.4603
0	0	11.989
0	0	11.4767
0	1	10.9205
0	1	12.0932
0	0	12.4055
0	1	10.9507
1	1	1.83288
0	1	11.3123
0	1	13.4767
0	1	11.4137
0	1	10.7178
0	1	2.00274
0	1	11.2767
0	1	10.8575
0	1	11.4822
0	1	11.7726
0	1	12.9233
0	1	11.8959
0	1	13.2658
0	1	12.2192
0	0	12.0164
0	1	10.2932
0	1	11.0932
0	0	12.0932
0	0	11.6055
0	1	10.8
0	1	11.7151
0	0	12.9973
0	1	10.8082
0	0	10.7397
0	0	11.7151
0	1	12.3397
0	1	11.3507
0	1	12.8192
0	1	10.7479
0	0	11.0082
0	1	12.8877
0	0	11.6795
0	1	12.8493
0	1	10.7973
0	1	11.4219
0	0	12.9534
1	1	7.71233
0	1	10.8164
0	1	12.8575
0	1	11.4247
0	1	10.7288
0	1	12.4932
0	1	10.9205
0	1	12.926
0	1	10.9096
0	1	11.1205
0	1	10.7507
0	1	5.38356
0	1	11.1808
0	1	11.5096
0	1	11.463
0	0	13.6438
0	1	10.7562
0	1	11.0932
0	1	11.389
0	1	10.9863
0	1	11.3644
0	1	11.0685
0	1	10.8822
0	0	10.9671
0	1	13.4411
0	1	11.2082
0	1	10.7589
0	1	12.7616
0	1	12.2164
0	1	11.9616
0	1	11.5753
0	0	10.1205
0	1	13.4247
0	1	12.611
0	1	11.4411
0	1	13.4603
0	1	12.4164
0	1	11.8795
0	1	12.4658
0	1	11.5589
0	1	12.0466
0	1	10.7205
0	0	4.65205
0	0	11.1836
0	0	11.7589
0	0	12.5315
0	1	10.7288
0	1	11.6
0	1	13.4384
0	1	12.1178
0	1	12.7671
0	1	12.0548
0	1	12.3205
0	1	10.8521
0	0	12.0575
0	1	11.4247
0	1	11.274
0	1	12.5808
0	1	12.0521
0	1	11.5096
0	1	11.526
0	1	11.1151
0	1	10.8822
0	0	7.22466
0	1	11.9068
0	1	11.5836
0	1	11.5726
0	0	13.4082
0	1	11.4822
0	1	11.5808
0	1	12.0356
0	1	10.8466
0	1	13.4082
0	0	13.5589
0	1	12.6986
1	1	0.150685
0	0	11.0877
0	1	11.6356
0	0	12.9918
0	1	11.6877
0	1	11.6
0	1	12.7644
0	1	13.4603
0	1	10.9151
0	1	11.5616
0	1	13.1781
0	0	11.7151
0	1	11.7123
0	1	11.4192
1	1	9.26027
0	1	11.7288
0	1	12.1726
0	1	12.3479
0	1	13.3863
0	1	11.1041
0	1	11.1205
0	1	11.3452
1	1	4.10685
0	0	12.0712
0	1	12.1699
0	1	11.6055
0	1	11.4904
0	1	11.1726
0	0	10.8575
0	1	12.7178
0	1	11.5808
0	1	11.3945
0	1	12.4274
0	1	12.5589
1	1	6.08219
0	1	12.7068
0	1	11.4959
0	1	11.3945
0	1	10.6986
0	1	12.0849
0	0	11.6137
0	1	12.7699
0	1	12.5014
0	1	11.6877
0	1	8.85205
0	0	13.189
0	1	12.5425
0	0	10.9342
0	1	12.6795
0	1	12.6356
0	1	11.3753
0	0	12.6712
0	1	13.0384
0	1	11.0274
0	1	12.5507
0	1	13.0822
0	1	11.4877
0	0	12.4438
0	1	11.0027
0	0	12.9425
0	1	10.8548
0	1	11.6027
0	1	13.1562
0	1	11.4877
0	1	12.3973
0	0	12.1753
0	1	12.4
0	1	11.0301
0	1	11.6192
0	1	12.3973
0	0	12.4
0	0	11.0849
0	1	11.6685
0	1	11.4247
0	1	12.0712
0	1	11.9973
0	1	11.4027
0	0	10.7863
0	0	12.3205
0	1	10.7753
0	1	10.7699
0	1	11.3753
0	1	12.389
0	1	10.7534
0	1	10.526
0	1	12.2767
0	1	11.0603
0	1	12.263
0	1	13.3397
0	1	12.4685
0	0	10.8575
0	1	12.5534
0	1	11.6329
0	1	12.8877
0	1	11.1068
0	0	11.7699
0	1	10.4767
0	0	11.3068
0	1	11.3808
0	1	11.8822
0	0	12.6301
0	1	12.1562
0	1	12.8712
0	1	12.4247
0	1	11.3507
0	1	12.5068
0	1	11.4274
0	1	11.0274
0	1	11.3425
0	1	11.8329
0	1	13.6712
0	1	10.9096
0	0	10.8849
0	1	12.1808
0	1	13.1781
0	1	13.2658
0	1	10.7781
0	0	12.4247
0	1	11.5151
0	1	11.4137
0	1	10.7178
0	1	11.3342
0	1	10.874
0	1	10.789
0	1	11.9781
0	1	12.0438
0	1	12.737
0	1	11.337
0	1	11.8658
0	1	10.9068
0	1	12.9863
0	0	11.6247
0	1	10.8575
0	1	11.8493
0	1	13.3863
0	1	11.8603
0	1	11.7589
0	0	12.0192
0	1	11.6356
0	0	11.7644
0	1	11.6137
0	1	11.2959
0	0	11.6192
0	1	11.3288
0	0	12.6877
0	1	13.3699
0	1	11.6767
0	1	12.6301
0	1	10.7123
0	1	11.7973
0	1	10.8301
0	1	11.1507
0	0	13.3288
0	0	12.8411
0	1	11.0959
0	1	11.6384
0	1	11.4575
0	0	12.9151
0	1	11.7397
0	1	10.811
0	1	11.011
0	1	10.926
0	1	10.9068
0	1	12.8219
0	1	12.6411
0	1	11.9616
0	1	10.8822
0	1	13.0164
0	1	11.5562
0	0	9.53699
0	1	10.7479
0	1	11.4027
0	1	11.3315
0	1	11.6986
0	1	11.663
0	1	11.5014
0	1	11.9973
0	0	13.8247
0	1	10.789
0	0	13.263
0	1	12.6712
0	1	11.6493
0	0	12.1178
0	0	12.6603
0	1	10.537
0	1	10.8082
0	1	11.5397
0	1	11.0932
0	1	13.6767
0	0	12.3507
0	1	11.4904
0	1	10.9041
0	1	10.989
0	1	11.6603
0	1	11.9041
0	1	12.0466
0	1	12.8027
1	1	2.10411
0	1	11.4959
0	1	10.737
0	1	11.3288
0	1	11.4247
0	1	10.9205
0	1	11.0301
0	1	10.6932
0	1	11.1014
0	1	11.3753
0	1	12.789
0	1	11.5397
0	0	12.2137
0	0	12.4932
0	1	3.35616
0	1	12.6521
0	1	11.5425
0	0	12.4438
0	1	12.9014
1	0	9.19452
0	1	10.8466
0	0	10.8932
0	1	12.3068
0	0	11.0219
0	1	11.0247
0	0	11.0466
0	1	11.8548
0	1	13.1726
0	1	11.3616
0	1	12.863
0	1	11.411
0	1	12.9836
0	1	12.4384
0	1	11.6932
0	0	11.3808
0	0	12.9616
0	1	10.9288
0	1	10.7726
0	1	11.5644
0	1	11.4603
0	1	11.9123
0	1	11.8685
0	0	11.874
0	1	12.9342
0	1	12.4849
0	1	11.3616
1	1	7.36164
0	1	11.811
0	1	11.4082
0	1	11.5945
0	1	12.0932
0	0	10.8767
0	1	10.8521
0	0	11.4822
0	1	11.1534
1	0	2.77534
0	1	13.8411
0	1	10.7534
0	1	10.9699
0	1	13.0384
0	1	11.5452
0	1	11.189
0	1	10.8356
0	1	10.9616
0	1	10.926
0	0	10.9863
0	0	12.474
0	1	12.4301
0	1	11.9945
1	1	2.47123
0	1	10.7863
0	1	10.737
0	1	12.5781
0	1	11.3288
0	1	12.0137
0	1	11.6384
0	1	12.1315
0	1	10.8274
0	1	13.3123
0	0	13.2685
0	1	11.7973
0	1	10.7699
0	1	13.6384
0	1	11.7534
0	1	13.0219
0	1	10.874
0	0	11.6521
0	1	12.7096
1	1	4.06301
0	0	11.0055
0	1	11.4219
0	1	13.5507
0	1	12.5644
0	1	10.7918
0	1	11.5041
0	1	12.3589
0	1	12.9726
0	1	11.5589
0	1	12.3699
0	1	11.0247
0	0	11.4
0	0	11.7452
0	1	12.611
0	1	12.1973
0	0	13.3973
0	0	11.5233
0	1	12.8438
0	1	10.8822
0	1	11.4849
0	0	12.5945
0	1	11.9808
0	1	11.4411
0	1	12.7616
0	1	6.17808
0	1	10.9671
0	1	12.1973
0	1	11.3288
0	1	13.1342
0	1	11.2877
0	1	11.7726
0	1	11.7562
0	1	12.6027
1	1	4.75068
0	1	12.0055
0	1	10.8
0	1	13.3123
0	1	11.9616
0	0	13.4712
0	1	10.8082
0	0	13.4438
0	1	11.9205
0	1	10.9342
0	1	11.4575
0	1	11.3918
0	0	12.1562
0	1	10.7918
0	1	12.6767
0	0	11.326
0	1	11.2137
0	1	13.463
0	1	11.5096
0	1	13.0795
0	1	11.8849
0	1	10.8164
0	1	12.0329
0	1	11.4685
0	1	12.2082
0	1	11.3425
0	1	11.5534
0	1	12.0521
0	1	10.9836
0	0	11.5096
0	1	12.863
0	1	10.9507
0	1	11.4795
0	0	11.863
0	1	12.9808
0	0	10.7973
0	1	11.7589
0	0	11.0685
0	1	13.2822
0	0	9.81644
0	0	10.7425
0	1	11.4247
0	1	10.8767
0	1	11.3507
0	1	12.6
0	1	12.9479
0	0	11.0603
0	1	9.6137
0	1	10.863
0	0	10.6986
0	1	11.2
0	1	11.1014
0	1	12.3973
0	1	12.137
0	1	11.1699
0	1	13.6329
0	1	7.74521
0	1	13.7589
0	1	12.389
0	0	12.8822
0	1	12.5178
0	0	13.4658
0	1	8.97808
0	1	10.9096
0	1	10.7781
0	1	11.3644
0	1	11.789
0	1	12
0	1	6.14247
0	0	12.7753
0	0	10.8548
0	1	11.0411
0	1	12.1918
0	0	12.9616
0	1	10.8301
0	0	12.9397
0	0	12.9068
0	0	12.9397
0	1	13.3671
0	1	11.9397
0	1	11.4301
0	1	12.2685
0	0	12.8274
0	0	12.9918
0	0	10.8384
0	1	10.7973
1	1	6.72603
0	1	13.5315
0	1	11.3233
0	0	13.3014
0	0	11.4685
0	1	12.1973
0	1	10.8493
0	0	11.4849
0	1	11.4027
0	1	12.411
0	0	13.7616
0	1	13.7068
0	1	12.0932
1	1	7.13699
0	1	11.6411
0	1	10.7534
0	0	11.4959
0	1	13.211
0	1	12.4822
0	0	11.7726
0	1	11.5014
0	1	10.7507
0	1	11.3452
0	1	13.1836
0	1	11.4603
0	1	12.3973
0	0	12.1233
0	1	13.1068
0	1	11.5205
0	0	12.8055
0	1	11.4959
0	1	12.3808
0	0	12.5918
0	0	11.4219
0	1	11.1452
0	1	11.0164
0	0	12.1041
0	1	11.0274
0	1	11.7288
0	1	13.0877
0	1	6.2
0	0	11.3096
0	1	11.3726
0	1	12.0795
0	0	12.1562
0	0	11.4082
0	1	10.7808
0	1	12.8986
0	1	12.6274
0	1	12.1726
0	1	11.7671
1	1	10.8438
0	1	12.1589
0	1	12.4548
0	1	12.1973
0	1	12.0219
0	0	11.3041
0	1	10.8548
0	1	10.7397
0	0	11.0384
0	1	11.8411
0	1	12.274
0	1	11.4795
0	0	11.7151
0	1	11.3068
0	1	12.463
0	1	12.1699
0	1	13.463
0	1	13.5753
0	1	13.8384
0	1	12.5973
0	1	12.8849
0	1	12.5808
0	1	12.3589
0	1	12.9096
0	1	11.5233
0	1	12.8137
0	0	10.8575
0	0	12.1096
0	1	11.6247
0	0	10.811
0	1	10.7726
0	1	12.0548
0	1	10.7151
0	1	10.7753
0	1	11.4986
0	1	10.7562
0	1	10.7534
0	1	10.7123
0	1	11.3808
0	1	12.8082
0	1	11.789
0	1	11.063
0	1	10.7562
0	1	11.6192
0	1	11.0164
0	1	12.5507
0	1	11.9836
0	1	11.6603
0	1	10.7479
0	1	11.3233
0	1	13.3014
0	0	12.411
0	0	13.274
0	0	11.4493
1	1	10.1781
0	1	11.4055
0	1	6.22466
0	0	13.6
1	1	8.68219
0	1	12.7178
0	1	12.8685
0	1	12.6219
0	1	11.8411
1	1	1.90137
0	1	13.6164
0	1	10.8575
0	1	11.1534
0	1	11
0	1	13.4137
0	1	10.8
0	1	13.3644
0	1	13.4082
0	1	12.1096
0	1	11.0493
0	1	12.5918
1	1	4.31507
0	1	12.6356
0	1	11.0411
0	1	12.0192
0	0	12.3918
0	1	11.6932
0	1	12.4027
0	1	12.2
0	1	11.6932
0	1	12.274
0	1	12.1041
0	1	10.9699
0	0	11.8082
1	1	6.90137
0	1	11.0027
0	1	10.7123
0	1	11.2904
0	1	12.0192
0	1	12.737
0	1	11.4986
0	1	11.6247
0	1	10.8932
0	1	13.0219
0	1	10.8466
0	1	12.5123
0	1	11.3452
0	1	12.0411
0	1	11.2685
0	1	11.0493
0	1	10.8082
0	1	12.5233
0	1	12.1507
0	0	11.4849
0	1	11.3151
0	1	11.8466
0	1	10.4932
0	1	12.6411
0	1	12.0849
0	1	12.9041
0	1	12.3205
0	1	10.5973
0	1	10.8849
1	0	4.35068
0	0	11.3616
0	1	12.9644
0	1	13.1836
0	1	11.1534
0	1	12.6548
0	1	12
0	1	11.9753
0	1	11.9753
0	1	12.2904
0	1	11.5945
0	1	12.4356
0	1	12.3425
0	1	11.189
0	1	11.4274
1	1	10.7425
0	1	12.3699
0	1	11.7644
0	0	12.4658
0	1	11.7397
0	1	11.4849
0	1	11.6137
0	1	12.6082
0	1	9.00822
0	1	11.2795
0	1	11.3671
0	0	12.189
0	1	11.9479
0	1	11.4219
0	1	11.4438
0	1	11.0849
0	1	10.9315
0	1	11.4411
0	1	2.8411
0	1	8.26027
0	1	11.6795
0	1	11.1425
1	1	0.939726
0	1	13
0	1	12.9479
0	1	10.9068
0	1	12.4247
0	1	12.3151
0	1	11.926
0	0	10.7863
0	1	11.4301
0	1	6.50137
0	1	7.66301
0	1	11.1781
0	1	12.526
0	1	11.6986
0	1	11.7288
0	0	10.7781
0	0	12.1397
0	0	10.8438
0	1	12.5562
0	1	13.4164
0	1	11.3425
0	0	11.011
0	1	11.4822
0	0	12.2658
0	1	10.7753
0	1	12.0548
0	0	12.1288
0	1	11.4603
0	0	12.4795
0	1	8.04658
0	1	12.0274
0	1	12.0247
0	1	12.3781
0	1	12.6137
0	1	11.4137
0	1	11.3945
0	1	12.6932
0	1	12.3123
0	1	12.389
0	1	10.8274
0	1	11.3342
0	1	12.0082
1	0	7.08219
0	1	11.1178
0	1	11.011
0	1	11.5589
0	1	12.2712
0	1	11.4603
0	1	11.2795
0	1	11.8137
0	1	11.411
0	1	11.6904
0	1	12.6164
0	1	12.7699
0	1	12.3589
0	1	12.6877
0	1	11.6027
0	1	13.074
0	1	13.2877
0	0	12.6137
0	1	11.337
0	1	8.14247
0	1	11.7123
0	1	11.9644
0	1	13.0932
0	1	13.2712
0	1	11.0164
0	1	4.09041
0	1	11.3233
0	1	12.3726
0	1	11.8466
0	0	12.4219
0	1	11.1507
0	1	11.4575
0	1	11.3315
0	1	12.3233
0	1	11.8685
0	1	12.1205
0	0	13.4575
0	1	11.4301
0	0	12.1507
0	1	11.2219
0	1	12.0356
0	1	9.56438
0	1	12.2055
0	0	11.5781
0	1	11.874
0	1	11.1562
0	1	11.4
0	1	10.8356
0	0	12.5699
0	1	12.6164
0	1	10.9671
0	1	5.2137
0	0	11.2712
0	1	11.5808
0	1	12.5315
0	0	2.6274
0	1	9.87123
0	1	13.3452
0	1	12.7233
0	0	12.2
0	1	13.0575
0	1	11.1918
0	1	12.6274
0	0	13.0247
0	1	12.1288
0	1	11.5397
0	1	12.263
0	1	13.3123
0	1	12.4082
0	0	13.4384
0	1	10.6986
0	1	11.5753
0	1	10.8849
0	1	11.7781
0	0	10.8575
0	1	11.9753
0	0	11.3479
0	1	11.7671
0	1	11.6356
0	1	10.8137
0	0	13.2795
0	1	11.6247
0	1	13.3205
0	1	12.063
0	1	12.4795
0	1	12.0192
0	1	12.8219
0	0	8.06301
0	1	10.8137
0	1	12.7096
0	0	11.7781
0	1	13.8
0	1	13.1288
0	1	12.4164
0	0	11.1425
0	1	10.8466
0	1	11.611
0	1	12.0082
1	1	10.6411
0	1	11.326
0	1	10.8685
1	1	8.94247
0	1	11.4575
0	1	10.7342
0	1	11.0685
0	0	11.4027
0	1	11.0493
0	0	13.7205
0	1	11.1452
0	1	12.5616
0	0	12.8
0	1	10.9068
0	0	12.0247
0	1	13.063
0	0	11.7288
0	0	11.6822
0	1	10.9151
0	1	11.3288
0	1	12.4438
0	0	11.3616
0	1	11.5973
0	1	11.4712
0	0	13.0959
1	1	1.44658
0	1	11.326
0	1	10.7288
0	1	11.7151
0	1	12.3233
0	1	11.4274
0	1	12.5644
0	1	5.12603
0	1	11.3945
0	1	13.7644
0	0	12.7534
0	1	12.1726
0	0	11.8438
0	1	12.4822
0	1	10.9973
0	1	11.9699
1	1	4.29863
0	0	11.4137
0	0	12.4959
0	1	11.1178
0	1	11.8904
0	0	10.9973
0	1	11.4
0	0	13.789
0	0	11.5918
0	1	11.3096
0	1	11.5781
0	0	12.3041
1	0	8.23562
0	1	12.1562
0	1	11.326
0	1	12.1753
1	1	9.58356
0	1	12.0384
0	1	11
0	1	12.6137
0	1	11.4137
0	0	10.7973
0	1	12.6521
0	1	12.8575
0	1	11.4411
0	1	12.5014
0	1	11.463
0	0	12.0219
0	1	10.8247
0	1	10.8685
0	1	10.8849
0	1	12.9479
0	0	11.1973
1	1	5.51781
0	0	11.3233
0	1	11.1315
0	1	11.3151
0	1	13.3781
0	1	10.8658
0	1	11.789
0	0	12.2932
0	1	11.0384
0	1	12.8274
0	1	11.0356
1	1	2.66301
0	1	12.611
0	1	11.9479
0	1	11.8521
0	0	10.863
0	1	12.5452
0	0	13.063
0	1	13.6822
0	0	1.38904
0	0	11.9452
0	1	10.9123
0	1	10.5479
0	1	11.1781
0	1	12.8466
0	1	11.5589
0	1	12.8521
0	1	10.9973
0	1	8.09589
0	1	11.6164
[truncated: 178,447 more rows]

## Sheet: Figure S2 C
co-occurrence	EAT-Lancet	survival time
0	1	11.4274
0	1	10.7534
0	1	11.3233
0	1	11.9205
0	1	12.6986
0	1	10.811
0	1	12.3068
0	1	11.6493
0	1	13.8685
0	0	12.4767
0	0	12.463
0	1	13.0493
0	1	12.6411
0	0	11.5726
0	0	11.8685
0	1	11.6712
0	1	11.1041
0	1	11.0658
0	1	11.3836
0	1	11.2877
0	1	11.3644
0	1	10.8575
0	1	10.8521
0	1	11.0849
0	0	10.8438
0	0	10.926
0	1	11.9836
0	1	10.9644
0	1	12.8055
0	1	11.874
0	0	13.0521
0	1	12.7123
0	1	10.7151
0	1	12.4384
0	1	12.389
0	1	11.011
0	1	13.4932
0	1	11.7397
0	0	10.7616
0	1	9.89041
0	0	11.0548
0	1	12.0384
0	1	10.8301
0	1	12.1699
0	1	12.4658
0	1	12.3397
0	1	12.3151
0	0	11.4603
0	0	10.8356
0	0	11.9808
0	1	11.1342
0	1	11.3151
0	1	11.3288
0	0	11.4959
0	0	11.6247
0	1	13.4247
0	1	10.8274
0	0	12.4164
0	0	11.6356
0	1	11.3479
0	1	13.0603
0	1	12.2849
0	1	11.4137
0	1	10.9096
0	0	12.0603
0	0	11.4959
0	1	11.6137
0	1	11.5781
0	1	11.3233
0	1	10.8
0	0	11.8712
0	1	13.0027
0	1	12.0521
0	1	10.7808
0	1	10.9671
0	1	10.8247
0	1	13.4712
0	1	11.0986
0	1	8.39726
0	1	13.2795
0	1	11.0986
0	1	11.3945
0	0	11.3836
0	1	11.4137
0	1	12.6301
0	1	12.2904
0	0	13.611
0	0	11.7151
0	1	10.8137
0	1	11.211
0	1	11.1753
0	0	12.6411
0	1	12.8
0	1	13.3123
0	0	13.7041
0	1	11.6575
0	1	11.937
0	0	11.5452
0	1	10.8055
0	1	10.8493
0	1	11.4575
0	1	13.4658
0	1	11.0548
0	1	12.5425
0	1	11.611
0	1	12.7096
0	1	12.5425
0	0	11.4027
0	1	11.6904
0	1	11.1425
0	1	11.411
0	1	13.2658
0	1	11.7397
0	1	10.7918
0	1	12.0247
0	1	12.0164
0	1	11.3342
0	0	12.0192
0	1	11.3644
0	1	11.0164
0	0	12.3863
0	1	11.2986
0	1	12.063
0	1	13.3836
0	1	10.8849
0	1	11.5479
0	1	11.1644
0	1	11.5726
0	1	12.6164
0	1	12.6493
0	0	11.4849
0	1	12.4411
0	1	11.0575
0	1	12.6356
0	1	10.8082
0	1	10.9616
0	1	10.8247
0	0	3.05205
0	1	13.1151
0	1	12.6
0	1	12.9151
0	1	11.189
0	0	13.0164
0	1	11.326
0	1	12.1315
0	1	13.3123
0	0	11.337
0	1	11.0767
0	1	12.1288
0	1	10.8932
0	1	12.674
0	1	11.2795
0	1	12.5151
0	0	13.1151
0	1	11.5068
0	0	11.5753
0	0	10.9507
0	0	11.4877
0	1	11.5562
0	1	10.9479
0	1	12.4795
0	0	12.674
0	0	11.6932
0	1	3.16986
0	1	12.7123
0	0	12.0329
0	1	10.8575
0	0	11.7671
0	1	13.726
0	1	13.4137
0	1	10.7534
0	0	11.6521
0	1	13.5918
0	0	12.4877
0	1	12.411
0	1	10.8575
0	1	11.389
0	0	13.2904
0	1	12.1342
0	1	12.8959
0	1	11.6712
0	0	11.8877
0	1	12.2932
0	1	12.1151
0	1	10.9836
0	1	11.9616
0	0	12.0466
0	1	11.5644
0	1	9.12055
0	1	12.5014
0	1	12.2767
0	1	11.1315
0	1	11.5781
0	1	13.6575
0	1	11.2877
0	1	11.4411
0	0	12.3205
0	1	11.7562
0	0	12.8
0	1	11.0493
0	1	11.5068
0	1	12.1041
0	1	11.9644
0	1	12.6219
0	1	5.96986
0	1	10.8849
0	1	11.0575
0	1	12.3644
0	1	11.3562
0	1	11.4521
0	1	11.7068
0	1	11.6685
0	1	10.7315
0	1	13.3014
0	1	12.9288
0	0	11.0849
0	1	12.1726
0	1	12.0795
0	1	11.1726
0	1	12.3781
0	1	10.9123
0	0	10.8658
0	1	13.6
0	1	12.2849
0	0	13.1589
0	1	12.1918
0	0	13.1397
0	1	13.6384
0	1	11.7562
0	1	10.6795
0	1	12.1151
0	1	12.2685
0	1	12.0959
0	1	11.4712
0	0	11.5863
0	0	13.3315
0	1	11.5863
0	1	12.3973
0	1	7.80822
0	1	11.6301
0	1	11.5479
0	1	11.6959
0	1	12.726
0	0	12.6466
0	1	12.3342
0	1	10.7863
0	0	11.9425
0	0	11.6603
0	1	10.7616
0	1	12.0247
0	1	11.3808
0	1	12.8192
0	1	11.0411
0	1	12.6932
0	1	12.0932
0	1	12.537
0	1	11.6027
0	1	10.7671
0	1	12.5589
0	1	11.5178
0	1	12.2767
0	1	10.8822
0	1	11.874
0	1	12.537
0	1	11.0548
0	1	11.0384
0	1	10.7616
0	1	12.9781
0	1	11.1397
0	1	13.137
0	1	12.7041
0	1	11.7096
0	1	12.6849
0	1	13.8849
0	1	12.537
0	1	12.3973
0	1	8.14247
0	1	13.7288
0	1	12.474
0	1	12.1945
0	1	11.6055
0	1	11.6795
0	1	10.789
0	0	12.3014
0	0	11.3534
0	1	12.0274
0	0	13.3233
0	1	11.4795
0	1	11.3178
0	1	10.8849
0	1	13.5096
0	1	11.6795
0	1	12.0548
0	1	11.5014
0	1	12.7808
0	1	11.5068
0	1	11.9699
0	1	12.9836
0	1	10.7315
0	1	10.9973
0	1	11.7096
0	1	11.3479
0	0	12.3205
0	1	13.0192
0	1	12.6932
0	1	10.7014
0	1	12.589
0	0	12.1123
0	1	11.6384
0	1	13.063
0	1	10.9836
0	1	12.1534
0	1	11.4438
0	1	11.4411
0	1	11.2932
0	1	11.4192
0	0	11.6329
0	1	10.8521
0	1	11.7863
0	1	11.3096
0	1	12.7288
0	1	12.1616
0	1	11.3178
0	1	10.9397
0	1	11.6247
0	1	10.9068
0	1	10.8384
0	1	12.7123
0	1	10.9096
0	1	11.4027
0	1	11.3562
0	1	12.8301
0	1	13.3041
0	0	13.2795
0	1	13.1726
0	0	12.1205
0	1	10.7507
0	0	11.8904
0	1	12.6027
0	0	11
0	1	11.5644
0	1	11.5479
0	1	11.4055
0	1	10.7205
0	1	13.7425
0	1	12.1534
0	1	12.9918
0	1	10.7945
0	0	10.9534
0	0	10.7753
0	1	12.3644
0	1	11.4904
0	1	11.4301
0	1	12.5644
0	1	5.42192
0	0	13.0959
0	1	12.526
0	1	12.474
0	1	10.8082
0	0	11.9096
0	1	10.9014
0	1	11.274
0	0	12.0329
0	1	11.3233
0	0	10.8438
0	1	11.6
0	1	12.9562
0	0	11.4384
0	1	11.9096
0	1	11.8493
0	1	10.9123
0	1	12.1507
0	1	10.737
0	1	13.5863
0	1	9.42466
0	1	13.3644
0	1	7.78082
0	1	11.9178
0	0	12.7452
0	1	12.3918
0	1	12.8603
0	1	11.8301
0	1	11.3918
0	1	11.326
0	0	11.8877
0	1	13.3671
0	1	10.9014
0	1	11.8274
0	1	11.1808
0	1	11.6493
0	1	13.1288
0	1	11.7288
0	1	12.8822
0	1	13.7836
0	1	11.6137
0	0	12.3507
0	1	12.7562
0	1	10.7808
0	1	12.4466
0	1	13
0	0	11.4055
0	1	12.9452
0	1	12.4767
0	1	11.6411
0	1	11.1918
0	1	10.8575
0	1	12.0329
0	1	11.0795
0	1	10.7945
0	1	13
0	1	13.3041
0	1	8.74247
0	1	12.1671
0	1	13.5233
0	1	11.3562
0	1	10.9452
0	1	12.4959
0	1	11.7315
0	1	11.0438
0	1	11.3178
0	1	11.6
0	1	12.8
0	0	11.6027
0	1	10.7753
0	1	10.7781
0	1	13.7425
0	1	12.4192
0	1	11.7671
0	1	10.9096
0	1	11.5534
0	1	12.4466
0	1	11.4274
0	0	11.6575
0	1	13.3068
0	1	11.126
0	1	10.874
0	1	11.0384
0	1	10.8575
0	1	13.6521
0	1	11.1918
0	1	12.4164
0	1	11.726
0	0	10.8877
0	1	11.4603
0	1	11.5233
0	1	12.8411
0	1	13.1397
0	1	12.7452
0	1	13.6548
0	1	11.4849
0	1	11.6411
0	0	13.6329
0	1	12.2959
0	1	13.1507
0	0	11.3315
0	1	11.2795
0	1	10.8301
0	1	10.8438
0	1	12.8575
0	1	10.8767
0	0	12.8603
0	1	11.4192
0	0	12.9151
0	1	13.7671
0	1	7.52329
0	1	11.1425
0	1	11.2986
0	1	10.8356
0	1	12.3726
0	1	12.9041
0	1	11.337
0	0	11.989
0	1	12.0767
0	1	12.1507
0	1	11.4027
0	1	13.6274
0	1	12.9562
0	1	12.0548
0	1	10.7863
0	1	10.7123
0	1	12.0466
0	0	11.2685
0	1	11.3041
0	1	11.8986
0	0	11.8904
0	0	12.0055
0	0	12.8247
0	1	12.9205
0	0	12.3479
0	1	11.3342
0	1	11.4795
0	0	11.9945
0	1	12.8137
0	1	12.5726
0	1	11.8055
0	1	10.7233
0	0	11.726
0	1	10.7534
0	0	5.58904
0	1	13.8438
0	1	13.5315
0	1	12.5151
0	1	11.5562
0	1	13.6192
0	1	11.7836
0	1	11.5479
0	0	11.6438
0	1	11.6301
0	0	11.8219
0	1	4.6
0	1	12.1014
0	1	11.8329
0	0	10.8685
0	1	11.3616
0	1	11.4712
0	0	11.6219
0	0	11.6795
0	1	13.5178
0	1	13.1699
0	1	11.4411
0	0	11.0082
0	1	13.4904
0	1	11.9233
0	1	10.789
0	0	10.8301
0	1	11.4137
0	1	12.2959
0	1	11.7288
0	1	12.9041
0	1	11.4219
0	1	12.6521
0	0	12.0849
0	1	12.8219
0	1	11.7644
0	0	12.274
0	1	10.7699
0	1	11.5863
0	1	12.5589
0	0	10.8466
0	1	13.4192
0	1	11.4658
0	0	13.6877
0	1	11.4986
0	1	11.2164
0	1	10.7507
0	1	10.8712
0	0	11.0986
0	1	11.5753
0	1	11.4658
0	1	12.4685
0	1	12.9452
0	1	13.2137
0	1	11
0	1	12.9973
0	0	13.7671
0	1	12.5753
0	1	11.3178
0	1	12.9753
0	0	12.4521
0	1	11.1151
0	1	12.1151
0	1	11.6575
0	1	11.9233
0	1	10.7945
0	0	12.4
0	1	13.5589
0	1	12.7096
0	1	12.0329
0	1	11.4575
0	1	12.6521
0	1	12.463
0	1	11.5178
0	1	11.674
0	1	13.1863
0	1	10.9479
0	1	11.0301
0	0	11.3096
0	0	11.9315
0	1	12.2767
0	1	12.6959
0	1	12.9781
0	1	12.4192
0	1	11.6603
0	0	11.1616
0	1	11.2877
0	1	11.5534
0	1	10.8082
0	1	10.6849
0	1	10.7945
0	1	11.9123
0	0	11.9699
0	1	6.16438
0	1	12.5068
0	1	11.7479
0	1	11.1808
0	0	11.5562
0	1	12.2849
0	0	12.9726
0	1	10.7753
0	1	10.8274
0	0	11.0192
0	1	11.0356
0	1	11.0877
0	0	11.9781
0	1	12.5452
0	0	13.6877
0	0	12.3534
0	1	11.663
0	1	12.5014
0	1	11.389
0	1	5.52877
0	1	12.1726
0	1	12.1151
0	1	12.5014
0	1	11.4685
0	1	10.9014
0	1	11.5342
0	1	8.78904
0	1	10.8685
0	1	10.9096
0	1	12.8712
0	1	13.6384
0	1	7.70685
1	1	1.09041
0	1	11.5205
0	1	10.7918
0	1	11.9452
0	1	12.063
0	1	12.4384
1	0	10.2959
0	1	11.726
0	1	11.0055
0	1	11.0055
0	1	12.7507
0	1	13.6356
0	1	11.8247
0	1	13.4192
0	1	12.4795
0	1	13.1178
0	1	12.0274
0	1	12.0329
0	1	12.2767
0	1	12.7096
0	1	11.7288
0	1	11.7753
0	1	12.611
0	1	11.0548
0	1	10.7479
0	1	11.5178
0	1	11.9096
0	1	12.263
0	1	12.9671
0	1	11.3233
0	1	10.8274
0	1	4.79452
0	1	11.7205
0	1	11.5068
0	1	11.5836
0	1	9.4
0	0	13.4384
0	1	10.7479
0	1	12.9726
0	1	11.0082
0	1	11.389
0	1	11.1945
0	1	11.8658
0	0	12.137
0	1	11.5945
0	1	11.6027
0	0	10.9068
0	1	10.789
0	1	11.9178
0	1	12.6603
0	1	11.7945
0	1	11.7753
0	1	11.6603
0	1	13.3397
0	0	11.6603
0	1	10.8438
0	1	12.5425
0	1	10.8384
0	0	11.9397
0	1	12.3397
0	0	12.6411
0	1	12.6959
0	0	11.9178
0	0	10.8274
0	0	11.4712
0	1	12.2877
0	0	11.6356
0	1	11.1973
0	0	13.1288
0	1	12.2822
0	1	13.6384
0	1	12.5425
0	0	11.4301
0	1	11.1151
0	1	11.6027
0	1	10.8274
0	1	11.9644
0	1	11.1808
0	1	13.1315
0	1	12.4301
0	0	11.8795
0	1	11.8438
0	1	11.1534
0	1	11.9397
0	1	13.0192
0	0	10.7945
0	1	13.3507
0	1	11.4219
0	1	11.1342
0	1	11.6247
0	1	11.6932
0	1	10.7781
0	1	13.2027
0	1	12.9068
0	1	10.926
0	1	10.9973
0	1	11.0192
0	1	12.4247
0	1	11.4027
0	0	12.3014
0	1	12.0932
0	1	11.137
0	0	5.35068
0	1	12.6685
0	1	11.0411
0	0	11.0192
0	1	11.6384
0	1	12.7288
0	1	12.8603
0	1	11.1342
0	1	10.6959
0	0	12.5233
0	0	7.99726
0	1	12.1534
0	1	11.4219
0	1	12.6795
0	1	12.3096
0	1	13.211
0	1	11.0274
0	1	11.0493
0	1	10.7534
0	1	13.3507
0	1	12.937
0	1	12.5041
0	0	11.1699
0	1	12.6877
0	1	11.3315
0	1	10.7315
0	1	10.9616
0	1	10.7205
0	1	12.7836
0	1	13.9452
0	1	12.1616
0	0	12.474
0	1	11.6795
0	1	11.1562
0	1	10.989
0	0	2.0274
0	0	10.7507
0	1	11.3233
0	1	13.3671
0	0	12.4192
0	1	11.389
0	1	12.0082
0	1	11.2849
0	1	12.674
0	1	13.7973
0	0	11.4219
0	1	12.1123
0	1	10.9014
0	1	12.6219
0	1	10.8438
0	0	12.3479
0	1	11.3562
0	1	11.1205
0	1	11.6247
0	1	12.9151
0	1	11.937
0	1	11.7315
0	1	11.5452
0	1	11.6904
0	1	13.3014
0	0	10.8356
0	1	11.7781
0	1	11.6027
0	1	12.0466
0	0	12.1397
0	1	12.8384
0	1	10.9699
0	1	11.0767
0	1	10.7479
0	0	12.9781
0	1	10.7397
0	1	10.9041
0	1	11.3726
0	1	11.6767
0	1	10.9973
0	1	11.7945
0	1	13.5315
0	0	11.1534
0	1	12.7534
0	1	12.7644
0	1	11
0	1	11.3534
0	1	11.2904
0	1	11.1945
0	1	13.137
0	0	11.726
0	1	13.0959
0	1	11.6795
0	0	10.8055
0	1	10.8247
0	1	12.4247
0	1	12.0164
0	1	11.9863
0	1	12.7041
0	1	11.5836
0	1	12.1233
0	1	12.6356
0	1	11.4767
0	0	12.5041
0	1	12.4795
0	1	10.9288
0	1	11.7945
0	1	11.0384
0	0	11.8438
0	1	12.263
0	1	11.1507
0	0	12.8247
0	1	10.7616
0	0	11.3041
0	1	11.3699
0	0	11.3616
0	1	13.5699
0	1	10.3918
0	0	12.1178
0	1	10.7342
0	1	13.4959
0	1	12.1534
0	1	11.9836
0	1	13.3562
0	1	11.0247
0	1	11.4822
0	1	11.4438
0	1	11.4027
0	0	12.7671
0	1	10.9479
0	1	12.9342
0	1	11.5973
0	1	13
0	1	11.4575
0	1	10.9205
0	1	11.2712
0	1	10.7781
0	1	12.8137
0	1	11.5068
0	1	12.211
0	1	12.4
0	1	11.0384
0	0	10.8548
0	1	9.96438
0	1	12.4767
0	1	11.7534
0	1	11.9014
0	1	5.77534
0	0	10.7397
0	1	12.1041
0	1	10.8685
0	1	12.7808
0	1	13.4164
0	0	11.8027
0	1	13.0603
0	1	11.4493
0	1	10.7288
0	1	12.211
0	1	12.926
0	0	12.7671
0	0	12.1288
0	0	11.8603
0	1	10.7918
0	1	11.5041
0	0	11.4493
0	0	12.3918
0	1	12.674
0	1	10.8466
0	1	12.1151
0	1	11.4959
0	1	10.7425
0	1	11.4822
0	1	11.9425
0	0	8.90685
0	1	11.389
0	1	12.3288
0	1	11.2192
0	1	11.5726
0	1	11.7726
0	1	11.9808
0	1	10.7918
0	1	10.7233
0	1	11.663
0	1	10.7425
0	1	11.4027
0	1	12.1863
0	1	13.8575
0	1	12.6493
0	1	10.7151
0	1	12.3014
0	1	11.4329
0	1	11.4493
0	0	12.4548
0	1	12.0795
0	0	10.8466
0	0	11.0685
0	0	13.4164
0	1	12.1808
0	0	11.8055
0	1	11.2849
0	1	11.3452
0	1	12.6164
0	0	12.0247
0	1	11.5534
0	1	10.8658
0	1	11.389
0	1	10.9041
0	0	11.0356
0	0	11.2192
0	0	13.3863
0	1	11.3836
0	1	12.6356
0	1	5.66575
0	1	12.4082
0	0	13.0575
0	0	11.6027
0	1	10.9589
0	1	11.1616
0	1	12.0575
0	0	13.2137
0	1	12.6932
0	1	11.5342
0	1	11.8548
0	1	11.4575
0	1	10.7781
0	1	11.6329
0	1	12.0219
0	1	10.8247
0	1	12.5205
0	1	11.3753
0	1	11.5014
0	0	11.5918
0	1	12.2055
0	1	12.6548
0	1	10.8712
0	1	12.2877
0	1	10.8822
0	1	12.2822
0	1	12.6082
0	1	12.1151
0	1	3.6274
0	1	10.9507
0	1	12.4411
0	1	10.7671
0	1	12.3671
0	1	13.0247
0	1	11.9397
0	1	12.3589
0	0	12.4164
0	0	13.4959
0	0	12.8849
0	0	10.926
0	1	11.9973
0	1	11.526
0	1	11.4849
0	1	10.7288
0	1	13.263
0	1	11.6521
0	0	12.6466
0	1	11.4658
0	0	11.5342
0	1	12.3644
0	0	12.9616
0	1	11.5178
0	1	13.6274
0	1	11.3616
0	1	12.3315
0	1	11.274
0	0	12.9452
0	1	11.3151
0	1	12.9534
0	1	7.68219
0	1	10.7123
0	1	12.1014
0	1	11.7096
0	1	11.6137
0	1	12.1918
0	1	12.4767
0	1	12.6521
0	0	11.6329
0	1	13.7342
0	0	13.3699
0	1	12.3452
0	1	10.8521
0	1	11.3753
0	0	13.5863
0	1	11.5342
0	1	12.5452
0	1	11.4493
0	1	11.7753
0	1	13.0548
0	1	11.5233
0	1	11.6055
0	0	12.9041
0	1	13.3699
0	1	11.4411
0	1	11.937
0	1	11.0027
0	0	11.2685
0	1	12.4466
0	1	12.7836
0	1	10.8082
0	1	10.8466
0	0	11.6384
0	1	10.7918
0	1	11.9616
0	1	11.9452
0	1	12.4603
0	0	11.989
0	0	11.4767
0	1	10.9205
0	1	12.0932
0	0	12.4055
0	1	10.9507
1	1	3.02466
0	1	11.3123
0	1	13.4767
0	1	11.4137
0	1	10.7178
0	1	2.00274
0	1	11.2767
0	1	10.8575
0	1	11.4822
0	1	11.7726
0	1	12.9233
0	1	11.8959
0	1	13.2658
0	1	12.2192
0	0	12.0164
0	1	10.2932
0	1	11.0932
0	0	12.0932
0	0	11.6055
0	1	10.8
0	1	11.7151
0	0	12.9973
0	1	10.8082
0	0	10.7397
0	0	11.7151
0	1	12.3397
0	1	11.3507
0	1	12.8192
0	1	10.7479
0	0	11.0082
0	1	12.8877
0	0	11.6795
0	1	12.8493
0	1	10.7973
0	1	11.4219
0	0	12.9534
0	1	10.7589
0	1	10.8164
0	1	12.8575
0	1	11.4247
0	1	10.7288
0	1	12.4932
0	1	10.9205
0	1	12.926
0	1	10.9096
0	1	11.1205
0	1	10.7507
0	1	5.38356
0	1	11.1808
0	1	11.5096
0	1	11.463
0	0	13.6438
0	1	10.7562
0	1	11.0932
0	1	11.389
0	1	10.9863
0	1	11.3644
0	1	11.0685
0	1	10.8822
0	0	10.9671
0	1	13.4411
0	1	11.2082
0	1	10.7589
0	1	12.7616
0	1	12.2164
0	1	11.9616
0	1	11.5753
0	0	10.1205
0	1	13.4247
0	1	12.611
0	1	11.4411
0	1	13.4603
0	1	12.4164
0	1	11.8795
0	1	12.4658
0	1	11.5589
0	1	12.0466
0	1	10.7205
0	0	4.65205
0	0	11.1836
0	0	11.7589
0	0	12.5315
0	1	10.7288
0	1	11.6
0	1	13.4384
0	1	12.1178
0	1	12.7671
0	1	12.0548
0	1	12.3205
0	1	10.8521
0	0	12.0575
0	1	11.4247
0	1	11.274
0	1	12.5808
0	1	12.0521
0	1	11.5096
0	1	11.526
0	1	11.1151
0	1	10.8822
0	0	7.22466
0	1	11.9068
0	1	11.5836
0	1	11.5726
0	0	13.4082
0	1	11.4822
0	1	11.5808
0	1	12.0356
0	1	10.8466
0	1	13.4082
0	0	13.5589
0	1	12.6986
1	1	5.70411
0	0	11.0877
0	1	11.6356
0	0	12.9918
0	1	11.6877
0	1	11.6
0	1	12.7644
0	1	13.4603
0	1	10.9151
0	1	11.5616
0	1	13.1781
0	0	11.7151
0	1	11.7123
0	1	11.4192
0	1	13.3397
0	1	11.7288
0	1	12.1726
0	1	12.3479
0	1	13.3863
0	1	11.1041
0	1	11.1205
0	1	11.3452
1	1	4.10685
0	0	12.0712
0	1	12.1699
0	1	11.6055
0	1	11.4904
0	1	11.1726
0	0	10.8575
0	1	12.7178
0	1	11.5808
0	1	11.3945
0	1	12.4274
0	1	12.5589
0	1	12.0959
0	1	12.7068
0	1	11.4959
0	1	11.3945
0	1	10.6986
0	1	12.0849
0	0	11.6137
0	1	12.7699
0	1	12.5014
0	1	11.6877
0	1	8.85205
0	0	13.189
0	1	12.5425
0	0	10.9342
0	1	12.6795
0	1	12.6356
0	1	11.3753
0	0	12.6712
0	1	13.0384
0	1	11.0274
0	1	12.5507
0	1	13.0822
0	1	11.4877
0	0	12.4438
0	1	11.0027
0	0	12.9425
0	1	10.8548
0	1	11.6027
0	1	13.1562
0	1	11.4877
0	1	12.3973
0	0	12.1753
0	1	12.4
0	1	11.0301
0	1	11.6192
0	1	12.3973
0	0	12.4
0	0	11.0849
0	1	11.6685
0	1	11.4247
0	1	12.0712
0	1	11.9973
0	1	11.4027
0	0	10.7863
0	0	12.3205
0	1	10.7753
0	1	10.7699
0	1	11.3753
0	1	12.389
0	1	10.7534
0	1	10.526
0	1	12.2767
0	1	11.0603
0	1	12.263
0	1	13.3397
0	1	12.4685
0	0	10.8575
0	1	12.5534
0	1	11.6329
0	1	12.8877
0	1	11.1068
0	0	11.7699
0	1	10.4767
0	0	11.3068
0	1	11.3808
0	1	11.8822
0	0	12.6301
0	1	12.1562
0	1	12.8712
0	1	12.4247
0	1	11.3507
0	1	12.5068
0	1	11.4274
0	1	11.0274
0	1	11.3425
0	1	11.8329
0	1	13.6712
0	1	10.9096
0	0	10.8849
0	1	12.1808
0	1	13.1781
0	1	13.2658
0	1	10.7781
0	0	12.4247
0	1	11.5151
0	1	11.4137
0	1	10.7178
0	1	11.3342
0	1	10.874
0	1	10.789
0	1	11.9781
0	1	12.0438
0	1	12.737
0	1	11.337
0	1	11.8658
0	1	10.9068
0	1	12.9863
0	0	11.6247
0	1	10.8575
0	1	11.8493
0	1	13.3863
0	1	11.8603
0	1	11.7589
0	0	12.0192
0	1	11.6356
0	0	11.7644
0	1	11.6137
0	1	11.2959
0	0	11.6192
0	1	11.3288
0	0	12.6877
0	1	13.3699
0	1	11.6767
0	1	12.6301
0	1	10.7123
0	1	11.7973
0	1	10.8301
0	1	11.1507
0	0	13.3288
0	0	12.8411
0	1	11.0959
0	1	11.6384
0	1	11.4575
0	0	12.9151
0	1	11.7397
0	1	10.811
0	1	11.011
0	1	10.926
0	1	10.9068
0	1	12.8219
0	1	12.6411
0	1	11.9616
0	1	10.8822
0	1	13.0164
0	1	11.5562
0	0	9.53699
0	1	10.7479
0	1	11.4027
0	1	11.3315
0	1	11.6986
0	1	11.663
0	1	11.5014
0	1	11.9973
0	0	13.8247
0	1	10.789
0	0	13.263
0	1	12.6712
0	1	11.6493
0	0	12.1178
0	0	12.6603
0	1	10.537
0	1	10.8082
0	1	11.5397
0	1	11.0932
0	1	13.6767
0	0	12.3507
0	1	11.4904
0	1	10.9041
0	1	10.989
0	1	11.6603
0	1	11.9041
0	1	12.0466
0	1	12.8027
1	1	6.06575
0	1	11.4959
0	1	10.737
0	1	11.3288
0	1	11.4247
0	1	10.9205
0	1	11.0301
0	1	10.6932
0	1	11.1014
0	1	11.3753
0	1	12.789
0	1	11.5397
0	0	12.2137
0	0	12.4932
0	1	3.35616
0	1	12.6521
0	1	11.5425
0	0	12.4438
0	1	12.9014
1	0	9.19452
0	1	10.8466
0	0	10.8932
0	1	12.3068
0	0	11.0219
0	1	11.0247
0	0	11.0466
0	1	11.8548
0	1	13.1726
0	1	11.3616
0	1	12.863
0	1	11.411
0	1	12.9836
0	1	12.4384
0	1	11.6932
0	0	11.3808
0	0	12.9616
0	1	10.9288
0	1	10.7726
0	1	11.5644
0	1	11.4603
0	1	11.9123
0	1	11.8685
0	0	11.874
0	1	12.9342
0	1	12.4849
0	1	11.3616
0	1	11.7288
0	1	11.811
0	1	11.4082
0	1	11.5945
0	1	12.0932
0	0	10.8767
0	1	10.8521
0	0	11.4822
0	1	11.1534
0	0	11.7452
0	1	13.8411
0	1	10.7534
0	1	10.9699
0	1	13.0384
0	1	11.5452
0	1	11.189
0	1	10.8356
0	1	10.9616
0	1	10.926
0	0	10.9863
0	0	12.474
0	1	12.4301
0	1	11.9945
0	1	11.3808
0	1	10.7863
0	1	10.737
0	1	12.5781
0	1	11.3288
0	1	12.0137
0	1	11.6384
0	1	12.1315
0	1	10.8274
0	1	13.3123
0	0	13.2685
0	1	11.7973
0	1	10.7699
0	1	13.6384
0	1	11.7534
0	1	13.0219
0	1	10.874
0	0	11.6521
0	1	12.7096
0	1	10.9123
0	0	11.0055
0	1	11.4219
0	1	13.5507
0	1	12.5644
0	1	10.7918
0	1	11.5041
0	1	12.3589
0	1	12.9726
0	1	11.5589
0	1	12.3699
0	1	11.0247
0	0	11.4
0	0	11.7452
0	1	12.611
0	1	12.1973
0	0	13.3973
0	0	11.5233
0	1	12.8438
0	1	10.8822
0	1	11.4849
0	0	12.5945
0	1	11.9808
0	1	11.4411
0	1	12.7616
0	1	6.17808
0	1	10.9671
0	1	12.1973
0	1	11.3288
0	1	13.1342
0	1	11.2877
0	1	11.7726
0	1	11.7562
0	1	12.6027
0	1	11.3288
0	1	12.0055
0	1	10.8
0	1	13.3123
0	1	11.9616
0	0	13.4712
0	1	10.8082
0	0	13.4438
0	1	11.9205
0	1	10.9342
0	1	11.4575
0	1	11.3918
0	0	12.1562
0	1	10.7918
0	1	12.6767
0	0	11.326
0	1	11.2137
0	1	13.463
0	1	11.5096
0	1	13.0795
0	1	11.8849
0	1	10.8164
0	1	12.0329
0	1	11.4685
0	1	12.2082
0	1	11.3425
0	1	11.5534
0	1	12.0521
0	1	10.9836
0	0	11.5096
0	1	12.863
0	1	10.9507
0	1	11.4795
0	0	11.863
0	1	12.9808
0	0	10.7973
0	1	11.7589
0	0	11.0685
0	1	13.2822
0	0	9.81644
0	0	10.7425
0	1	11.4247
0	1	10.8767
0	1	11.3507
0	1	12.6
0	1	12.9479
0	0	11.0603
0	1	9.6137
0	1	10.863
0	0	10.6986
0	1	11.2
0	1	11.1014
0	1	12.3973
0	1	12.137
0	1	11.1699
0	1	13.6329
0	1	7.74521
0	1	13.7589
0	1	12.389
0	0	12.8822
0	1	12.5178
0	0	13.4658
0	1	8.97808
0	1	10.9096
0	1	10.7781
0	1	11.3644
0	1	11.789
0	1	12
0	1	6.14247
0	0	12.7753
0	0	10.8548
0	1	11.0411
0	1	12.1918
0	0	12.9616
0	1	10.8301
0	0	12.9397
0	0	12.9068
0	0	12.9397
0	1	13.3671
0	1	11.9397
0	1	11.4301
0	1	12.2685
0	0	12.8274
0	0	12.9918
0	0	10.8384
0	1	10.7973
1	1	6.72603
0	1	13.5315
0	1	11.3233
0	0	13.3014
0	0	11.4685
0	1	12.1973
0	1	10.8493
0	0	11.4849
0	1	11.4027
0	1	12.411
0	0	13.7616
0	1	13.7068
0	1	12.0932
0	1	7.35068
0	1	11.6411
0	1	10.7534
0	0	11.4959
0	1	13.211
0	1	12.4822
0	0	11.7726
0	1	11.5014
0	1	10.7507
0	1	11.3452
0	1	13.1836
0	1	11.4603
0	1	12.3973
0	0	12.1233
0	1	13.1068
0	1	11.5205
0	0	12.8055
0	1	11.4959
0	1	12.3808
0	0	12.5918
0	0	11.4219
0	1	11.1452
0	1	11.0164
0	0	12.1041
0	1	11.0274
0	1	11.7288
0	1	13.0877
0	1	6.2
0	0	11.3096
0	1	11.3726
0	1	12.0795
0	0	12.1562
0	0	11.4082
0	1	10.7808
0	1	12.8986
0	1	12.6274
0	1	12.1726
0	1	11.7671
1	1	10.8438
0	1	12.1589
0	1	12.4548
0	1	12.1973
0	1	12.0219
0	0	11.3041
0	1	10.8548
0	1	10.7397
0	0	11.0384
0	1	11.8411
0	1	12.274
0	1	11.4795
0	0	11.7151
0	1	11.3068
0	1	12.463
0	1	12.1699
0	1	13.463
0	1	13.5753
0	1	13.8384
0	1	12.5973
0	1	12.8849
0	1	12.5808
0	1	12.3589
0	1	12.9096
0	1	11.5233
0	1	12.8137
0	0	10.8575
0	0	12.1096
0	1	11.6247
0	0	10.811
0	1	10.7726
0	1	12.0548
0	1	10.7151
0	1	10.7753
0	1	11.4986
0	1	10.7562
0	1	10.7534
0	1	10.7123
0	1	11.3808
0	1	12.8082
0	1	11.789
0	1	11.063
0	1	10.7562
0	1	11.6192
0	1	11.0164
0	1	12.5507
0	1	11.9836
0	1	11.6603
0	1	10.7479
0	1	11.3233
0	1	13.3014
0	0	12.411
0	0	13.274
0	0	11.4493
1	1	10.1781
0	1	11.4055
0	1	6.22466
0	0	13.6
0	1	12.9479
0	1	12.7178
0	1	12.8685
0	1	12.6219
0	1	11.8411
0	1	11.6247
0	1	13.6164
0	1	10.8575
0	1	11.1534
0	1	11
0	1	13.4137
0	1	10.8
0	1	13.3644
0	1	13.4082
0	1	12.1096
0	1	11.0493
0	1	12.5918
0	1	12.8685
0	1	12.6356
0	1	11.0411
0	1	12.0192
0	0	12.3918
0	1	11.6932
0	1	12.4027
0	1	12.2
0	1	11.6932
0	1	12.274
0	1	12.1041
0	1	10.9699
0	0	11.8082
0	1	10.7123
0	1	11.0027
0	1	10.7123
0	1	11.2904
0	1	12.0192
0	1	12.737
0	1	11.4986
0	1	11.6247
0	1	10.8932
0	1	13.0219
0	1	10.8466
0	1	12.5123
0	1	11.3452
0	1	12.0411
0	1	11.2685
0	1	11.0493
0	1	10.8082
0	1	12.5233
0	1	12.1507
0	0	11.4849
0	1	11.3151
0	1	11.8466
0	1	10.4932
0	1	12.6411
0	1	12.0849
0	1	12.9041
0	1	12.3205
0	1	10.5973
0	1	10.8849
0	0	11.3699
0	0	11.3616
0	1	12.9644
0	1	13.1836
0	1	11.1534
0	1	12.6548
0	1	12
0	1	11.9753
0	1	11.9753
0	1	12.2904
0	1	11.5945
0	1	12.4356
0	1	12.3425
0	1	11.189
0	1	11.4274
0	1	11.4849
0	1	12.3699
0	1	11.7644
0	0	12.4658
0	1	11.7397
0	1	11.4849
0	1	11.6137
0	1	12.6082
0	1	9.00822
0	1	11.2795
0	1	11.3671
0	0	12.189
0	1	11.9479
0	1	11.4219
0	1	11.4438
0	1	11.0849
0	1	10.9315
0	1	11.4411
0	1	2.8411
0	1	8.26027
0	1	11.6795
0	1	11.1425
1	1	3.0274
0	1	13
0	1	12.9479
0	1	10.9068
0	1	12.4247
0	1	12.3151
0	1	11.926
0	0	10.7863
0	1	11.4301
0	1	6.50137
0	1	7.66301
0	1	11.1781
0	1	12.526
0	1	11.6986
0	1	11.7288
0	0	10.7781
0	0	12.1397
0	0	10.8438
0	1	12.5562
0	1	13.4164
0	1	11.3425
0	0	11.011
0	1	11.4822
0	0	12.2658
0	1	10.7753
0	1	12.0548
0	0	12.1288
0	1	11.4603
0	0	12.4795
0	1	8.04658
0	1	12.0274
0	1	12.0247
0	1	12.3781
0	1	12.6137
0	1	11.4137
0	1	11.3945
0	1	12.6932
0	1	12.3123
0	1	12.389
0	1	10.8274
0	1	11.3342
0	1	12.0082
0	0	8.09041
0	1	11.1178
0	1	11.011
0	1	11.5589
0	1	12.2712
0	1	11.4603
0	1	11.2795
0	1	11.8137
0	1	11.411
0	1	11.6904
0	1	12.6164
0	1	12.7699
0	1	12.3589
0	1	12.6877
0	1	11.6027
0	1	13.074
0	1	13.2877
0	0	12.6137
0	1	11.337
0	1	8.14247
0	1	11.7123
0	1	11.9644
0	1	13.0932
0	1	13.2712
0	1	11.0164
0	1	4.09041
0	1	11.3233
0	1	12.3726
0	1	11.8466
0	0	12.4219
0	1	11.1507
0	1	11.4575
0	1	11.3315
0	1	12.3233
0	1	11.8685
0	1	12.1205
0	0	13.4575
0	1	11.4301
0	0	12.1507
0	1	11.2219
0	1	12.0356
0	1	9.56438
0	1	12.2055
0	0	11.5781
0	1	11.874
0	1	11.1562
0	1	11.4
0	1	10.8356
0	0	12.5699
0	1	12.6164
0	1	10.9671
0	1	5.2137
0	0	11.2712
0	1	11.5808
0	1	12.5315
0	0	2.6274
0	1	9.87123
0	1	13.3452
0	1	12.7233
0	0	12.2
0	1	13.0575
0	1	11.1918
0	1	12.6274
0	0	13.0247
0	1	12.1288
0	1	11.5397
0	1	12.263
0	1	13.3123
0	1	12.4082
0	0	13.4384
0	1	10.6986
0	1	11.5753
0	1	10.8849
0	1	11.7781
0	0	10.8575
0	1	11.9753
0	0	11.3479
0	1	11.7671
0	1	11.6356
0	1	10.8137
0	0	13.2795
0	1	11.6247
0	1	13.3205
0	1	12.063
0	1	12.4795
0	1	12.0192
0	1	12.8219
0	0	8.06301
0	1	10.8137
0	1	12.7096
0	0	11.7781
0	1	13.8
0	1	13.1288
0	1	12.4164
0	0	11.1425
0	1	10.8466
0	1	11.611
0	1	12.0082
0	1	12.1534
0	1	11.326
0	1	10.8685
1	1	8.94247
0	1	11.4575
0	1	10.7342
0	1	11.0685
0	0	11.4027
0	1	11.0493
0	0	13.7205
0	1	11.1452
0	1	12.5616
0	0	12.8
0	1	10.9068
0	0	12.0247
0	1	13.063
0	0	11.7288
0	0	11.6822
0	1	10.9151
0	1	11.3288
0	1	12.4438
0	0	11.3616
0	1	11.5973
0	1	11.4712
0	0	13.0959
0	1	10.8
0	1	11.326
0	1	10.7288
0	1	11.7151
0	1	12.3233
0	1	11.4274
0	1	12.5644
0	1	5.12603
0	1	11.3945
0	1	13.7644
0	0	12.7534
0	1	12.1726
0	0	11.8438
0	1	12.4822
0	1	10.9973
0	1	11.9699
0	1	11.6192
0	0	11.4137
0	0	12.4959
0	1	11.1178
0	1	11.8904
0	0	10.9973
0	1	11.4
0	0	13.789
0	0	11.5918
0	1	11.3096
0	1	11.5781
0	0	12.3041
1	0	8.23562
0	1	12.1562
0	1	11.326
0	1	12.1753
0	1	12.4466
0	1	12.0384
0	1	11
0	1	12.6137
0	1	11.4137
0	0	10.7973
0	1	12.6521
0	1	12.8575
0	1	11.4411
0	1	12.5014
0	1	11.463
0	0	12.0219
0	1	10.8247
0	1	10.8685
0	1	10.8849
0	1	12.9479
0	0	11.1973
0	1	10.8904
0	0	11.3233
0	1	11.1315
0	1	11.3151
0	1	13.3781
0	1	10.8658
0	1	11.789
0	0	12.2932
0	1	11.0384
0	1	12.8274
0	1	11.0356
0	1	11.1452
0	1	12.611
0	1	11.9479
0	1	11.8521
0	0	10.863
0	1	12.5452
0	0	13.063
0	1	13.6822
0	0	1.38904
0	0	11.9452
0	1	10.9123
0	1	10.5479
0	1	11.1781
0	1	12.8466
0	1	11.5589
0	1	12.8521
0	1	10.9973
0	1	8.09589
0	1	11.6164
[truncated: 178,447 more rows]

## Sheet: Figure S2 D
depression	EAT-Lancet	survival time
0	1	11.4274
0	1	10.7534
0	1	11.3233
0	1	11.9205
0	1	12.6986
0	1	10.811
0	1	12.3068
0	1	11.6493
0	1	13.8685
0	1	12.4767
0	0	12.463
0	1	13.0493
0	1	12.6411
0	0	11.5726
0	1	11.8685
0	1	11.6712
0	1	11.1041
0	1	11.0658
0	1	11.3836
0	0	11.2877
1	1	2.6411
0	1	10.8575
0	1	10.8521
0	1	11.0849
0	0	10.8438
0	1	10.926
0	1	11.9836
0	0	10.9644
0	1	12.8055
0	1	11.874
1	0	12.8055
0	1	12.7123
0	1	10.7151
0	1	12.4384
0	1	12.389
0	1	11.011
0	1	13.4932
0	1	11.7397
0	1	10.7616
0	1	9.89041
0	0	11.0548
0	1	12.0384
0	1	10.8301
0	1	12.1699
0	1	12.4658
0	1	12.3397
0	1	12.3151
0	0	11.4603
0	0	10.8356
0	1	11.9808
0	1	11.1342
0	1	11.3151
0	1	11.3288
0	1	11.4959
0	0	11.6247
0	1	13.4247
0	1	10.8274
0	1	12.4164
0	0	11.6356
0	1	11.3479
0	1	13.0603
0	1	12.2849
0	1	11.4137
0	1	10.9096
0	1	12.0603
0	0	11.4959
0	1	11.6137
0	1	11.5781
0	1	11.3233
0	1	10.8
0	1	11.8712
0	1	13.0027
0	1	12.0521
0	1	10.7808
0	1	10.9671
0	1	10.8247
0	1	13.4712
0	1	11.0986
0	1	8.39726
0	1	13.2795
0	1	11.0986
0	1	11.3945
0	1	11.3836
0	1	11.4137
0	1	12.6301
0	1	12.2904
0	1	13.611
0	1	11.7151
0	1	10.8137
0	1	11.211
0	1	11.1753
0	0	12.6411
0	1	12.8
0	1	13.3123
0	0	13.7041
0	1	11.6575
0	1	11.937
0	1	11.5452
0	1	10.8055
0	1	10.8493
0	1	11.4575
0	1	13.4658
0	1	11.0548
0	0	12.5425
0	1	11.611
0	1	12.7096
0	1	12.5425
0	1	11.4027
0	1	11.6904
0	1	11.1425
0	1	11.411
0	1	13.2658
0	1	11.7397
0	1	10.7918
0	1	12.0247
0	1	12.0164
0	0	11.3342
0	0	12.0192
0	1	11.3644
0	1	11.0164
0	1	12.3863
0	1	11.2986
0	1	12.063
0	1	13.3836
0	1	10.8849
0	1	11.5479
0	1	11.1644
0	1	11.5726
0	1	12.6164
0	1	12.6493
0	1	11.4849
0	1	12.4411
0	1	11.0575
0	1	12.6356
0	1	10.8082
0	1	10.9616
0	1	10.8247
0	0	3.05205
0	1	13.1151
0	1	12.6
0	1	12.9151
0	1	11.189
0	1	13.0164
0	1	11.326
0	1	12.1315
0	1	13.3123
0	1	11.337
0	1	11.0767
0	1	12.1288
0	1	10.8932
0	1	12.674
0	1	11.2795
0	1	12.5151
0	0	13.1151
0	1	11.5068
0	1	11.5753
0	1	10.9507
0	1	11.4877
0	1	11.5562
0	1	10.9479
0	1	12.4795
0	1	12.674
0	0	11.6932
0	1	3.16986
0	1	12.7123
0	0	12.0329
0	1	10.8575
0	0	11.7671
0	1	13.726
0	1	13.4137
0	1	10.7534
0	1	11.6521
0	1	13.5918
0	1	12.4877
0	1	12.411
0	1	10.8575
0	1	11.389
0	0	13.2904
0	1	12.1342
0	1	12.8959
0	1	11.6712
0	0	11.8877
0	1	12.2932
0	1	12.1151
0	1	10.9836
0	1	11.9616
0	1	12.0466
0	1	11.5644
0	1	9.12055
0	1	12.5014
0	1	12.2767
0	1	11.1315
0	1	11.5781
0	0	13.6575
0	1	11.2877
0	1	11.4411
0	0	12.3205
0	1	11.7562
0	1	12.8
0	1	11.0493
0	1	11.5068
1	1	11.0384
0	1	11.9644
0	1	12.6219
0	1	5.96986
0	0	10.8849
0	1	11.0575
0	1	12.3644
0	1	11.3562
0	1	11.4521
0	1	11.7068
0	1	11.6685
1	1	9.38904
0	1	13.3014
0	1	12.9288
0	1	11.0849
0	1	12.1726
0	1	12.0795
0	1	11.1726
0	1	12.3781
0	1	10.9123
0	0	10.8658
0	1	13.6
0	1	12.2849
0	1	13.1589
0	1	12.1918
0	1	13.1397
0	1	13.6384
0	1	11.7562
0	1	10.6795
0	1	12.1151
0	1	12.2685
0	1	12.0959
0	1	11.4712
0	0	11.5863
0	1	13.3315
0	1	11.5863
0	1	12.3973
0	1	7.80822
0	1	11.6301
0	1	11.5479
0	1	11.6959
0	1	12.726
0	0	12.6466
0	1	12.3342
0	1	10.7863
0	0	11.9425
0	1	11.6603
0	1	10.7616
0	1	12.0247
0	1	11.3808
0	1	12.8192
0	1	11.0411
0	1	12.6932
0	1	12.0932
0	1	12.537
0	1	11.6027
0	1	10.7671
0	1	12.5589
0	1	11.5178
0	1	12.2767
0	1	10.8822
0	1	11.874
0	1	12.537
0	1	11.0548
0	1	11.0384
0	1	10.7616
0	1	12.9781
0	1	11.1397
0	1	13.137
0	0	12.7041
0	1	11.7096
0	1	12.6849
0	1	13.8849
0	1	12.537
0	1	12.3973
0	1	8.14247
1	1	3.95342
0	1	12.474
0	1	12.1945
0	1	11.6055
0	1	11.6795
0	1	10.789
0	0	12.3014
0	1	11.3534
0	1	12.0274
0	1	13.3233
0	1	11.4795
0	1	11.3178
0	1	10.8849
0	1	13.5096
0	1	11.6795
0	1	12.0548
0	1	11.5014
0	1	12.7808
0	1	11.5068
0	1	11.9699
0	1	12.9836
0	1	10.7315
0	1	10.9973
0	1	11.7096
0	1	11.3479
0	1	12.3205
0	1	13.0192
0	1	12.6932
0	1	10.7014
0	1	12.589
0	0	12.1123
0	1	11.6384
0	1	13.063
0	1	10.9836
0	1	12.1534
0	1	11.4438
0	1	11.4411
0	1	11.2932
0	1	11.4192
0	1	11.6329
0	1	10.8521
0	1	11.7863
0	1	11.3096
0	1	12.7288
0	1	12.1616
0	1	11.3178
0	0	10.9397
0	1	11.6247
0	1	10.9068
0	1	10.8384
0	1	12.7123
0	1	10.9096
0	1	11.4027
0	1	11.3562
0	1	12.8301
0	1	13.3041
0	1	13.2795
0	1	13.1726
0	1	12.1205
0	1	10.7507
0	1	11.8904
1	1	2.97808
0	1	11
0	1	11.5644
0	1	11.5479
0	1	11.4055
0	1	10.7205
0	1	13.7425
0	1	12.1534
0	1	12.9918
0	1	10.7945
0	0	10.9534
0	1	10.7753
0	1	12.3644
0	1	11.4904
0	1	11.4301
0	1	12.5644
0	1	5.42192
0	1	13.0959
0	1	12.526
0	1	12.474
0	1	10.8082
0	1	11.9096
0	1	10.9014
0	1	11.274
0	1	12.0329
0	1	11.3233
0	1	10.8438
0	1	11.6
0	1	12.9562
0	1	11.4384
0	1	11.9096
0	1	11.8493
0	1	10.9123
0	1	12.1507
0	1	10.737
0	1	13.5863
0	1	9.42466
0	1	13.3644
0	1	7.78082
0	1	11.9178
0	1	12.7452
0	1	12.3918
0	1	12.8603
0	1	11.8301
0	1	11.3918
0	1	11.326
0	0	11.8877
0	1	13.3671
0	1	10.9014
0	1	11.8274
0	1	11.1808
0	1	11.6493
0	1	13.1288
0	1	11.7288
0	1	12.8822
0	1	13.7836
0	1	11.6137
0	0	12.3507
0	1	12.7562
0	1	10.7808
0	1	12.4466
0	1	13
0	1	11.4055
0	1	12.9452
0	1	12.4767
0	1	11.6411
0	1	11.1918
0	1	10.8575
0	1	12.0329
0	1	11.0795
0	1	10.7945
0	1	13
0	1	13.3041
0	1	8.74247
0	1	12.1671
0	1	13.5233
0	1	11.3562
0	1	10.9452
0	1	12.4959
0	1	11.7315
0	1	11.0438
0	1	11.3178
0	1	11.6
0	1	12.8
0	1	11.6027
0	1	10.7753
0	1	10.7781
0	1	13.7425
0	1	12.4192
0	1	11.7671
0	1	10.9096
0	1	11.5534
0	1	12.4466
0	1	11.4274
0	1	11.6575
0	1	13.3068
0	1	11.126
0	1	10.874
0	1	11.0384
0	1	10.8575
0	1	13.6521
0	1	11.1918
0	1	12.4164
0	1	11.726
0	1	10.8877
0	1	11.4603
0	1	11.5233
0	1	12.8411
0	1	13.1397
0	1	12.7452
0	1	13.6548
0	1	11.4849
0	1	11.6411
0	1	13.6329
0	1	12.2959
0	1	13.1507
0	0	11.3315
0	1	11.2795
0	1	10.8301
0	1	10.8438
0	1	12.8575
0	1	10.8767
0	0	12.8603
0	1	11.4192
0	1	12.9151
0	1	13.7671
0	1	7.52329
0	1	11.1425
0	1	11.2986
0	1	10.8356
0	1	12.3726
0	1	12.9041
0	1	11.337
0	1	11.989
0	1	12.0767
0	1	12.1507
0	1	11.4027
0	1	13.6274
0	1	12.9562
0	1	12.0548
0	1	10.7863
0	1	10.7123
0	1	12.0466
0	1	11.2685
0	1	11.3041
0	1	11.8986
0	1	11.8904
0	1	12.0055
0	0	12.8247
0	1	12.9205
0	1	12.3479
0	1	11.3342
0	1	11.4795
0	0	11.9945
0	1	12.8137
0	1	12.5726
0	1	11.8055
0	1	10.7233
0	1	11.726
0	1	10.7534
0	0	5.58904
0	1	13.8438
0	1	13.5315
0	1	12.5151
0	1	11.5562
0	1	13.6192
0	1	11.7836
0	0	11.5479
0	1	11.6438
0	1	11.6301
0	1	11.8219
0	1	4.6
0	1	12.1014
0	1	11.8329
0	1	10.8685
0	1	11.3616
0	1	11.4712
0	1	11.6219
0	1	11.6795
0	1	13.5178
0	1	13.1699
0	1	11.4411
0	0	11.0082
0	1	13.4904
0	1	11.9233
0	1	10.789
0	1	10.8301
0	1	11.4137
0	1	12.2959
0	1	11.7288
0	1	12.9041
0	1	11.4219
0	1	12.6521
0	1	12.0849
0	1	12.8219
0	1	11.7644
0	1	12.274
0	1	10.7699
0	0	11.5863
0	1	12.5589
0	1	10.8466
1	1	2.31233
0	1	11.4658
0	0	13.6877
0	1	11.4986
0	0	11.2164
0	1	10.7507
0	1	10.8712
0	1	11.0986
0	1	11.5753
0	1	11.4658
0	1	12.4685
0	1	12.9452
0	1	13.2137
0	1	11
0	1	12.9973
0	1	13.7671
0	1	12.5753
0	0	11.3178
0	1	12.9753
0	0	12.4521
0	1	11.1151
0	1	12.1151
0	1	11.6575
0	1	11.9233
0	1	10.7945
0	0	12.4
0	1	13.5589
0	1	12.7096
0	1	12.0329
0	1	11.4575
0	1	12.6521
0	1	12.463
0	1	11.5178
0	1	11.674
0	1	13.1863
0	1	10.9479
0	1	11.0301
0	1	11.3096
0	0	11.9315
0	1	12.2767
0	1	12.6959
0	1	12.9781
0	1	12.4192
0	1	11.6603
0	0	11.1616
0	1	11.2877
0	1	11.5534
0	1	10.8082
0	1	10.6849
0	1	10.7945
1	1	7.05753
0	1	11.9699
0	1	6.16438
0	1	12.5068
0	1	11.7479
0	1	11.1808
0	1	11.5562
0	1	12.2849
0	0	12.9726
0	1	10.7753
0	1	10.8274
0	0	11.0192
0	1	11.0356
0	1	11.0877
0	0	11.9781
0	1	12.5452
0	1	13.6877
0	1	12.3534
0	1	11.663
0	1	12.5014
1	1	9.3589
0	1	5.52877
0	1	12.1726
0	1	12.1151
0	1	12.5014
0	1	11.4685
0	1	10.9014
0	1	11.5342
0	1	8.78904
0	1	10.8685
0	1	10.9096
0	1	12.8712
0	1	13.6384
0	1	7.70685
1	1	1.09041
0	1	11.5205
0	1	10.7918
0	1	11.9452
0	1	12.063
0	1	12.4384
1	1	10.2959
0	1	11.726
0	1	11.0055
1	1	1.79726
0	1	12.7507
0	1	13.6356
0	1	11.8247
0	1	13.4192
0	1	12.4795
0	1	13.1178
0	1	12.0274
0	1	12.0329
0	1	12.2767
0	1	12.7096
0	1	11.7288
0	1	11.7753
0	1	12.611
0	1	11.0548
0	1	10.7479
0	1	11.5178
0	1	11.9096
0	1	12.263
0	1	12.9671
0	1	11.3233
0	1	10.8274
0	1	4.79452
0	1	11.7205
1	1	6.68219
0	1	11.5836
0	1	9.4
0	1	13.4384
0	1	10.7479
0	1	12.9726
0	1	11.0082
0	1	11.389
0	1	11.1945
0	1	11.8658
0	0	12.137
0	1	11.5945
0	1	11.6027
0	0	10.9068
0	1	10.789
0	1	11.9178
0	1	12.6603
0	1	11.7945
0	0	11.7753
0	1	11.6603
0	1	13.3397
0	1	11.6603
0	1	10.8438
0	1	12.5425
0	1	10.8384
0	1	11.9397
0	1	12.3397
0	1	12.6411
0	1	12.6959
0	1	11.9178
0	0	10.8274
0	1	11.4712
0	1	12.2877
0	1	11.6356
0	1	11.1973
0	1	13.1288
0	1	12.2822
0	1	13.6384
0	1	12.5425
0	0	11.4301
0	1	11.1151
0	1	11.6027
0	1	10.8274
0	1	11.9644
0	1	11.1808
0	1	13.1315
0	1	12.4301
0	1	11.8795
0	1	11.8438
0	1	11.1534
0	1	11.9397
0	1	13.0192
0	1	10.7945
0	1	13.3507
0	1	11.4219
0	1	11.1342
0	1	11.6247
0	1	11.6932
0	0	10.7781
0	1	13.2027
0	1	12.9068
0	1	10.926
0	1	10.9973
0	1	11.0192
0	1	12.4247
0	1	11.4027
0	1	12.3014
0	1	12.0932
0	1	11.137
0	0	5.35068
0	1	12.6685
0	1	11.0411
0	1	11.0192
0	1	11.6384
0	1	12.7288
0	1	12.8603
0	1	11.1342
0	1	10.6959
0	1	12.5233
0	1	7.99726
0	1	12.1534
0	1	11.4219
0	1	12.6795
0	1	12.3096
0	1	13.211
0	1	11.0274
0	1	11.0493
0	1	10.7534
0	1	13.3507
0	1	12.937
0	1	12.5041
0	1	11.1699
0	1	12.6877
0	1	11.3315
0	1	10.7315
0	1	10.9616
0	1	10.7205
0	1	12.7836
0	1	13.9452
0	1	12.1616
0	0	12.474
0	1	11.6795
0	1	11.1562
0	1	10.989
0	0	2.0274
0	1	10.7507
0	1	11.3233
0	1	13.3671
0	0	12.4192
0	1	11.389
0	1	12.0082
0	1	11.2849
0	1	12.674
0	1	13.7973
0	1	11.4219
0	1	12.1123
0	1	10.9014
0	1	12.6219
0	1	10.8438
0	0	12.3479
0	1	11.3562
0	1	11.1205
0	1	11.6247
0	1	12.9151
0	1	11.937
0	1	11.7315
0	1	11.5452
0	1	11.6904
0	1	13.3014
0	1	10.8356
0	1	11.7781
0	1	11.6027
0	1	12.0466
0	1	12.1397
0	1	12.8384
0	1	10.9699
0	1	11.0767
0	1	10.7479
0	1	12.9781
0	1	10.7397
0	1	10.9041
0	1	11.3726
0	1	11.6767
0	1	10.9973
0	1	11.7945
0	1	13.5315
0	0	11.1534
0	1	12.7534
0	1	12.7644
0	1	11
0	1	11.3534
0	1	11.2904
0	1	11.1945
0	1	13.137
0	1	11.726
0	1	13.0959
1	1	1.24658
0	1	10.8055
0	1	10.8247
0	1	12.4247
0	1	12.0164
0	1	11.9863
0	1	12.7041
0	1	11.5836
0	1	12.1233
0	1	12.6356
0	1	11.4767
0	0	12.5041
0	1	12.4795
0	1	10.9288
0	1	11.7945
0	1	11.0384
0	0	11.8438
0	1	12.263
0	1	11.1507
0	0	12.8247
0	1	10.7616
0	1	11.3041
1	1	10.5123
0	1	11.3616
0	1	13.5699
0	1	10.3918
0	0	12.1178
0	1	10.7342
0	1	13.4959
0	1	12.1534
0	0	11.9836
0	1	13.3562
0	1	11.0247
0	1	11.4822
0	1	11.4438
0	1	11.4027
0	1	12.7671
0	1	10.9479
0	1	12.9342
0	1	11.5973
0	1	13
0	1	11.4575
0	1	10.9205
0	1	11.2712
0	1	10.7781
0	1	12.8137
0	1	11.5068
0	1	12.211
0	0	12.4
0	1	11.0384
0	0	10.8548
0	1	9.96438
0	1	12.4767
0	1	11.7534
0	1	11.9014
0	1	5.77534
1	0	9.2274
0	1	12.1041
0	1	10.8685
0	1	12.7808
1	1	8.5726
0	1	11.8027
0	1	13.0603
0	1	11.4493
0	1	10.7288
0	1	12.211
0	1	12.926
0	1	12.7671
0	1	12.1288
0	1	11.8603
0	1	10.7918
0	1	11.5041
0	1	11.4493
0	1	12.3918
0	1	12.674
0	1	10.8466
0	1	12.1151
0	1	11.4959
0	1	10.7425
0	1	11.4822
0	1	11.9425
0	1	8.90685
0	1	11.389
0	1	12.3288
0	1	11.2192
0	1	11.5726
0	1	11.7726
0	1	11.9808
0	1	10.7918
0	1	10.7233
0	1	11.663
0	1	10.7425
0	1	11.4027
0	1	12.1863
0	1	13.8575
0	1	12.6493
0	1	10.7151
0	1	12.3014
0	0	11.4329
0	1	11.4493
0	0	12.4548
1	1	6.75068
0	0	10.8466
0	1	11.0685
0	1	13.4164
0	1	12.1808
0	1	11.8055
0	1	11.2849
0	1	11.3452
0	1	12.6164
0	0	12.0247
0	1	11.5534
0	1	10.8658
0	1	11.389
0	1	10.9041
0	0	11.0356
0	0	11.2192
0	0	13.3863
0	1	11.3836
0	1	12.6356
0	1	5.66575
0	1	12.4082
0	0	13.0575
0	1	11.6027
0	1	10.9589
0	1	11.1616
0	1	12.0575
0	1	13.2137
0	1	12.6932
1	1	10.7315
0	1	11.8548
0	1	11.4575
0	1	10.7781
0	1	11.6329
0	1	12.0219
0	1	10.8247
0	1	12.5205
0	1	11.3753
0	1	11.5014
0	1	11.5918
0	1	12.2055
0	1	12.6548
0	1	10.8712
0	1	12.2877
0	1	10.8822
0	1	12.2822
0	1	12.6082
0	1	12.1151
0	1	3.6274
0	1	10.9507
0	1	12.4411
0	1	10.7671
0	1	12.3671
0	1	13.0247
0	1	11.9397
0	1	12.3589
0	0	12.4164
0	0	13.4959
0	1	12.8849
0	0	10.926
0	1	11.9973
0	1	11.526
0	1	11.4849
0	1	10.7288
1	1	2.52877
0	1	11.6521
0	0	12.6466
0	1	11.4658
0	0	11.5342
0	1	12.3644
0	0	12.9616
0	1	11.5178
0	1	13.6274
0	1	11.3616
0	1	12.3315
0	1	11.274
0	1	12.9452
0	1	11.3151
0	1	12.9534
0	1	7.68219
0	1	10.7123
0	1	12.1014
0	1	11.7096
0	1	11.6137
0	1	12.1918
0	1	12.4767
0	1	12.6521
1	1	2.1589
0	1	13.7342
0	1	13.3699
0	1	12.3452
0	1	10.8521
0	1	11.3753
1	0	8.16164
0	1	11.5342
0	1	12.5452
0	1	11.4493
0	1	11.7753
0	1	13.0548
1	1	0.194521
0	1	11.6055
0	0	12.9041
0	1	13.3699
0	1	11.4411
0	1	11.937
0	1	11.0027
0	0	11.2685
0	1	12.4466
0	1	12.7836
0	1	10.8082
0	1	10.8466
0	0	11.6384
0	1	10.7918
0	1	11.9616
0	1	11.9452
0	1	12.4603
0	1	11.989
0	1	11.4767
0	1	10.9205
0	1	12.0932
0	1	12.4055
0	1	10.9507
1	1	3.02466
1	1	7.09863
0	1	13.4767
0	1	11.4137
0	1	10.7178
0	1	2.00274
0	1	11.2767
0	1	10.8575
0	1	11.4822
0	1	11.7726
0	1	12.9233
0	1	11.8959
0	1	13.2658
0	1	12.2192
0	0	12.0164
0	1	10.2932
0	1	11.0932
0	0	12.0932
0	1	11.6055
0	1	10.8
0	1	11.7151
0	1	12.9973
0	1	10.8082
0	0	10.7397
0	0	11.7151
0	1	12.3397
0	1	11.3507
0	1	12.8192
1	0	5.18082
0	1	11.0082
0	1	12.8877
0	1	11.6795
0	1	12.8493
0	1	10.7973
0	1	11.4219
0	1	12.9534
0	1	10.7589
0	1	10.8164
0	1	12.8575
0	1	11.4247
0	1	10.7288
0	1	12.4932
0	1	10.9205
0	1	12.926
0	1	10.9096
0	1	11.1205
0	1	10.7507
0	1	5.38356
0	1	11.1808
0	0	11.5096
0	1	11.463
0	1	13.6438
0	1	10.7562
0	1	11.0932
0	1	11.389
0	1	10.9863
1	1	8.6
0	1	11.0685
0	1	10.8822
0	0	10.9671
0	1	13.4411
0	1	11.2082
0	1	10.7589
0	1	12.7616
0	1	12.2164
0	1	11.9616
0	1	11.5753
0	0	10.1205
0	1	13.4247
0	1	12.611
0	1	11.4411
0	1	13.4603
0	1	12.4164
0	1	11.8795
0	1	12.4658
0	1	11.5589
0	1	12.0466
0	1	10.7205
0	0	4.65205
0	1	11.1836
0	0	11.7589
0	0	12.5315
0	1	10.7288
0	1	11.6
0	1	13.4384
0	1	12.1178
0	1	12.7671
0	0	12.0548
0	1	12.3205
0	1	10.8521
0	0	12.0575
0	1	11.4247
0	1	11.274
0	1	12.5808
0	1	12.0521
0	0	11.5096
0	1	11.526
0	1	11.1151
0	1	10.8822
0	0	7.22466
0	1	11.9068
0	1	11.5836
0	1	11.5726
0	1	13.4082
0	1	11.4822
0	1	11.5808
0	1	12.0356
0	1	10.8466
0	1	13.4082
0	0	13.5589
0	1	12.6986
1	1	5.70411
0	0	11.0877
0	1	11.6356
0	0	12.9918
0	1	11.6877
0	1	11.6
0	1	12.7644
0	1	13.4603
0	1	10.9151
0	1	11.5616
0	1	13.1781
0	1	11.7151
0	1	11.7123
0	1	11.4192
0	1	13.3397
0	1	11.7288
0	1	12.1726
0	1	12.3479
0	0	13.3863
0	1	11.1041
0	1	11.1205
0	1	11.3452
1	1	2.68219
0	1	12.0712
0	1	12.1699
0	1	11.6055
0	1	11.4904
0	1	11.1726
0	0	10.8575
0	1	12.7178
0	1	11.5808
0	1	11.3945
0	1	12.4274
0	1	12.5589
0	1	12.0959
0	1	12.7068
0	1	11.4959
0	1	11.3945
0	1	10.6986
0	1	12.0849
0	1	11.6137
0	1	12.7699
0	1	12.5014
0	1	11.6877
0	1	8.85205
0	1	13.189
0	1	12.5425
0	0	10.9342
0	1	12.6795
0	1	12.6356
0	1	11.3753
0	1	12.6712
0	1	13.0384
0	1	11.0274
0	1	12.5507
0	1	13.0822
0	1	11.4877
0	1	12.4438
0	1	11.0027
0	1	12.9425
0	1	10.8548
0	1	11.6027
0	1	13.1562
0	1	11.4877
0	1	12.3973
0	0	12.1753
0	1	12.4
0	1	11.0301
0	1	11.6192
0	1	12.3973
0	1	12.4
0	0	11.0849
0	1	11.6685
0	1	11.4247
0	1	12.0712
0	1	11.9973
1	1	8.47123
0	1	10.7863
0	1	12.3205
0	1	10.7753
0	1	10.7699
0	1	11.3753
0	1	12.389
0	1	10.7534
0	1	10.526
0	1	12.2767
0	1	11.0603
0	0	12.263
0	1	13.3397
0	0	12.4685
0	1	10.8575
0	1	12.5534
0	1	11.6329
0	1	12.8877
0	1	11.1068
0	0	11.7699
0	1	10.4767
0	0	11.3068
0	1	11.3808
0	1	11.8822
0	1	12.6301
0	1	12.1562
0	1	12.8712
0	1	12.4247
0	1	11.3507
0	1	12.5068
0	1	11.4274
0	1	11.0274
0	1	11.3425
0	1	11.8329
0	1	13.6712
0	1	10.9096
0	0	10.8849
0	1	12.1808
0	1	13.1781
0	1	13.2658
0	1	10.7781
0	0	12.4247
0	1	11.5151
0	1	11.4137
0	1	10.7178
0	1	11.3342
0	1	10.874
0	1	10.789
0	1	11.9781
0	1	12.0438
0	1	12.737
0	1	11.337
0	1	11.8658
0	1	10.9068
0	1	12.9863
0	0	11.6247
0	1	10.8575
0	1	11.8493
0	1	13.3863
0	1	11.8603
0	1	11.7589
0	0	12.0192
0	1	11.6356
0	0	11.7644
0	1	11.6137
0	1	11.2959
0	1	11.6192
0	1	11.3288
0	0	12.6877
0	0	13.3699
0	1	11.6767
0	1	12.6301
0	1	10.7123
0	1	11.7973
0	1	10.8301
0	1	11.1507
0	0	13.3288
0	1	12.8411
0	1	11.0959
0	1	11.6384
0	0	11.4575
0	0	12.9151
0	1	11.7397
0	1	10.811
0	1	11.011
0	1	10.926
0	1	10.9068
0	1	12.8219
0	1	12.6411
0	1	11.9616
0	1	10.8822
0	1	13.0164
0	1	11.5562
0	1	9.53699
0	1	10.7479
0	1	11.4027
0	1	11.3315
0	1	11.6986
0	1	11.663
0	1	11.5014
0	1	11.9973
0	1	13.8247
0	1	10.789
0	0	13.263
0	1	12.6712
0	1	11.6493
0	0	12.1178
0	1	12.6603
0	1	10.537
0	1	10.8082
0	0	11.5397
0	0	11.0932
0	1	13.6767
1	0	7.15068
0	1	11.4904
0	1	10.9041
1	1	7.11507
0	1	11.6603
0	1	11.9041
0	1	12.0466
0	1	12.8027
1	1	6.06575
0	1	11.4959
0	1	10.737
0	1	11.3288
0	1	11.4247
0	1	10.9205
0	1	11.0301
0	1	10.6932
0	1	11.1014
0	1	11.3753
0	1	12.789
0	1	11.5397
0	1	12.2137
0	0	12.4932
0	1	3.35616
0	1	12.6521
0	1	11.5425
0	1	12.4438
0	1	12.9014
1	1	7.71233
0	1	10.8466
0	1	10.8932
0	1	12.3068
0	0	11.0219
0	1	11.0247
0	0	11.0466
0	1	11.8548
0	1	13.1726
0	1	11.3616
0	1	12.863
0	1	11.411
0	1	12.9836
0	1	12.4384
0	1	11.6932
0	0	11.3808
0	1	12.9616
0	1	10.9288
0	1	10.7726
0	1	11.5644
0	1	11.4603
0	1	11.9123
0	1	11.8685
0	0	11.874
0	1	12.9342
0	1	12.4849
0	1	11.3616
0	1	11.7288
0	1	11.811
0	1	11.4082
0	1	11.5945
0	1	12.0932
0	1	10.8767
0	1	10.8521
0	0	11.4822
0	1	11.1534
0	1	11.7452
0	1	13.8411
0	1	10.7534
0	1	10.9699
0	1	13.0384
0	1	11.5452
0	1	11.189
0	1	10.8356
0	1	10.9616
0	1	10.926
0	0	10.9863
0	1	12.474
0	1	12.4301
0	1	11.9945
0	1	11.3808
0	1	10.7863
0	1	10.737
0	1	12.5781
0	1	11.3288
0	1	12.0137
0	1	11.6384
0	1	12.1315
0	1	10.8274
0	1	13.3123
0	0	13.2685
0	1	11.7973
0	1	10.7699
0	1	13.6384
0	1	11.7534
0	1	13.0219
0	1	10.874
0	1	11.6521
0	1	12.7096
0	1	10.9123
0	0	11.0055
0	1	11.4219
0	1	13.5507
0	1	12.5644
0	1	10.7918
1	1	0.224658
0	1	12.3589
0	1	12.9726
0	1	11.5589
0	1	12.3699
0	1	11.0247
0	0	11.4
0	1	11.7452
0	1	12.611
0	1	12.1973
0	0	13.3973
0	0	11.5233
0	1	12.8438
0	1	10.8822
0	1	11.4849
0	0	12.5945
0	1	11.9808
0	1	11.4411
0	1	12.7616
1	1	4.73973
0	0	10.9671
0	1	12.1973
0	1	11.3288
0	1	13.1342
0	1	11.2877
0	1	11.7726
0	1	11.7562
0	1	12.6027
0	1	11.3288
0	1	12.0055
0	1	10.8
0	1	13.3123
0	1	11.9616
0	1	13.4712
0	1	10.8082
0	0	13.4438
0	1	11.9205
0	1	10.9342
0	1	11.4575
0	1	11.3918
0	1	12.1562
0	1	10.7918
0	1	12.6767
0	1	11.326
0	1	11.2137
0	1	13.463
0	1	11.5096
0	1	13.0795
0	1	11.8849
0	1	10.8164
0	1	12.0329
0	1	11.4685
0	1	12.2082
0	1	11.3425
0	1	11.5534
0	1	12.0521
0	1	10.9836
0	0	11.5096
0	1	12.863
0	1	10.9507
0	1	11.4795
0	1	11.863
0	1	12.9808
0	1	10.7973
0	1	11.7589
0	0	11.0685
0	0	13.2822
0	1	9.81644
0	1	10.7425
0	1	11.4247
0	1	10.8767
0	1	11.3507
0	1	12.6
0	1	12.9479
1	0	3.69589
0	1	9.6137
0	1	10.863
0	0	10.6986
0	1	11.2
0	1	11.1014
0	1	12.3973
0	1	12.137
0	1	11.1699
0	1	13.6329
0	1	7.74521
0	1	13.7589
0	1	12.389
0	0	12.8822
0	1	12.5178
0	1	13.4658
0	1	8.97808
0	1	10.9096
0	1	10.7781
0	1	11.3644
0	1	11.789
0	1	12
0	1	6.14247
0	1	12.7753
0	0	10.8548
0	1	11.0411
0	1	12.1918
0	1	12.9616
0	1	10.8301
0	1	12.9397
0	0	12.9068
0	0	12.9397
0	1	13.3671
0	1	11.9397
0	1	11.4301
0	1	12.2685
0	1	12.8274
0	0	12.9918
0	1	10.8384
0	1	10.7973
1	1	6.72603
1	1	8.44658
0	1	11.3233
0	1	13.3014
0	1	11.4685
0	1	12.1973
0	1	10.8493
0	0	11.4849
0	1	11.4027
0	1	12.411
0	0	13.7616
0	1	13.7068
0	1	12.0932
0	1	7.35068
0	1	11.6411
0	1	10.7534
0	1	11.4959
0	1	13.211
0	1	12.4822
0	1	11.7726
0	1	11.5014
0	1	10.7507
0	1	11.3452
0	1	13.1836
0	1	11.4603
0	1	12.3973
0	0	12.1233
0	0	13.1068
0	1	11.5205
0	0	12.8055
0	1	11.4959
0	1	12.3808
0	0	12.5918
0	0	11.4219
0	1	11.1452
0	1	11.0164
0	0	12.1041
0	1	11.0274
0	1	11.7288
0	1	13.0877
0	1	6.2
0	0	11.3096
0	1	11.3726
0	1	12.0795
0	1	12.1562
0	1	11.4082
0	1	10.7808
0	1	12.8986
0	1	12.6274
0	1	12.1726
0	1	11.7671
1	1	10.8438
0	1	12.1589
0	1	12.4548
0	1	12.1973
0	1	12.0219
0	0	11.3041
0	1	10.8548
0	1	10.7397
0	0	11.0384
0	1	11.8411
0	1	12.274
0	1	11.4795
0	1	11.7151
0	1	11.3068
0	1	12.463
0	1	12.1699
0	1	13.463
0	1	13.5753
0	1	13.8384
0	1	12.5973
0	1	12.8849
0	1	12.5808
0	1	12.3589
0	1	12.9096
0	1	11.5233
0	1	12.8137
0	0	10.8575
0	1	12.1096
0	1	11.6247
0	1	10.811
0	1	10.7726
0	1	12.0548
0	1	10.7151
0	1	10.7753
0	1	11.4986
0	1	10.7562
0	1	10.7534
0	1	10.7123
0	1	11.3808
0	1	12.8082
0	1	11.789
0	1	11.063
0	1	10.7562
0	1	11.6192
0	1	11.0164
0	1	12.5507
0	0	11.9836
0	1	11.6603
0	1	10.7479
0	1	11.3233
0	0	13.3014
0	0	12.411
0	1	13.274
0	0	11.4493
1	1	10.1781
0	1	11.4055
0	1	6.22466
0	1	13.6
0	1	12.9479
0	1	12.7178
0	1	12.8685
0	1	12.6219
0	1	11.8411
0	1	11.6247
0	1	13.6164
0	1	10.8575
0	1	11.1534
0	1	11
0	1	13.4137
0	1	10.8
0	1	13.3644
0	1	13.4082
0	1	12.1096
0	1	11.0493
0	1	12.5918
0	1	12.8685
0	1	12.6356
0	1	11.0411
0	1	12.0192
0	1	12.3918
0	1	11.6932
0	1	12.4027
0	1	12.2
0	1	11.6932
0	1	12.274
0	1	12.1041
0	1	10.9699
0	1	11.8082
0	1	10.7123
0	1	11.0027
0	1	10.7123
0	1	11.2904
0	1	12.0192
0	1	12.737
0	1	11.4986
0	1	11.6247
0	1	10.8932
0	1	13.0219
0	1	10.8466
0	1	12.5123
0	1	11.3452
0	1	12.0411
0	1	11.2685
0	1	11.0493
0	1	10.8082
0	1	12.5233
0	1	12.1507
0	0	11.4849
0	1	11.3151
0	1	11.8466
0	1	10.4932
0	1	12.6411
0	1	12.0849
0	1	12.9041
0	1	12.3205
0	1	10.5973
0	1	10.8849
0	1	11.3699
0	1	11.3616
0	1	12.9644
0	1	13.1836
0	1	11.1534
0	1	12.6548
0	1	12
0	1	11.9753
0	1	11.9753
0	1	12.2904
0	1	11.5945
0	1	12.4356
0	1	12.3425
0	1	11.189
0	1	11.4274
0	1	11.4849
0	1	12.3699
0	1	11.7644
0	1	12.4658
0	1	11.7397
0	1	11.4849
0	1	11.6137
0	1	12.6082
0	1	9.00822
0	1	11.2795
0	1	11.3671
0	1	12.189
0	1	11.9479
0	1	11.4219
0	1	11.4438
0	1	11.0849
0	1	10.9315
0	1	11.4411
0	1	2.8411
0	1	8.26027
0	1	11.6795
0	1	11.1425
1	1	3.0274
0	1	13
0	1	12.9479
0	1	10.9068
1	1	8.49863
0	1	12.3151
0	1	11.926
0	0	10.7863
0	1	11.4301
0	1	6.50137
0	1	7.66301
0	1	11.1781
0	1	12.526
0	1	11.6986
0	1	11.7288
0	1	10.7781
0	0	12.1397
0	0	10.8438
0	1	12.5562
0	1	13.4164
0	1	11.3425
0	0	11.011
0	1	11.4822
0	0	12.2658
0	1	10.7753
0	1	12.0548
0	0	12.1288
0	1	11.4603
0	1	12.4795
0	1	8.04658
0	1	12.0274
0	1	12.0247
0	1	12.3781
0	1	12.6137
0	1	11.4137
0	1	11.3945
1	1	3.87671
0	1	12.3123
0	1	12.389
0	1	10.8274
0	1	11.3342
0	1	12.0082
0	0	8.09041
0	1	11.1178
0	1	11.011
0	1	11.5589
0	1	12.2712
0	1	11.4603
0	1	11.2795
0	1	11.8137
0	1	11.411
0	1	11.6904
0	1	12.6164
0	1	12.7699
0	1	12.3589
0	1	12.6877
0	1	11.6027
0	1	13.074
0	1	13.2877
0	1	12.6137
0	1	11.337
0	1	8.14247
0	1	11.7123
0	1	11.9644
1	1	8.26575
0	1	13.2712
0	1	11.0164
0	1	4.09041
0	1	11.3233
0	1	12.3726
0	0	11.8466
0	1	12.4219
0	1	11.1507
0	1	11.4575
0	1	11.3315
0	0	12.3233
0	1	11.8685
0	1	12.1205
0	1	13.4575
0	1	11.4301
0	1	12.1507
0	1	11.2219
0	1	12.0356
0	1	9.56438
0	1	12.2055
0	1	11.5781
0	1	11.874
0	1	11.1562
0	1	11.4
0	1	10.8356
0	1	12.5699
0	0	12.6164
0	1	10.9671
0	1	5.2137
0	0	11.2712
0	1	11.5808
0	1	12.5315
0	1	2.6274
0	1	9.87123
0	1	13.3452
0	1	12.7233
0	0	12.2
0	1	13.0575
0	1	11.1918
0	1	12.6274
0	1	13.0247
0	1	12.1288
0	1	11.5397
0	1	12.263
0	1	13.3123
0	1	12.4082
0	1	13.4384
0	1	10.6986
0	1	11.5753
0	1	10.8849
0	1	11.7781
0	1	10.8575
0	1	11.9753
0	0	11.3479
0	1	11.7671
0	1	11.6356
0	1	10.8137
0	0	13.2795
0	1	11.6247
0	1	13.3205
0	1	12.063
0	1	12.4795
0	1	12.0192
0	1	12.8219
0	0	8.06301
0	1	10.8137
0	1	12.7096
0	1	11.7781
0	1	13.8
0	1	13.1288
0	1	12.4164
0	1	11.1425
0	1	10.8466
0	1	11.611
0	1	12.0082
0	1	12.1534
0	0	11.326
0	1	10.8685
1	1	6.69589
0	1	11.4575
0	1	10.7342
0	1	11.0685
0	0	11.4027
0	1	11.0493
0	0	13.7205
0	1	11.1452
0	1	12.5616
0	1	12.8
0	1	10.9068
0	0	12.0247
0	1	13.063
0	0	11.7288
0	1	11.6822
0	1	10.9151
0	1	11.3288
0	1	12.4438
0	1	11.3616
0	1	11.5973
0	0	11.4712
0	0	13.0959
0	1	10.8
0	1	11.326
0	1	10.7288
0	0	11.7151
0	1	12.3233
0	1	11.4274
0	1	12.5644
0	1	5.12603
0	1	11.3945
0	1	13.7644
0	0	12.7534
0	1	12.1726
0	1	11.8438
0	1	12.4822
0	1	10.9973
0	1	11.9699
0	1	11.6192
0	1	11.4137
0	1	12.4959
0	1	11.1178
0	1	11.8904
0	0	10.9973
0	1	11.4
0	1	13.789
0	1	11.5918
0	1	11.3096
0	1	11.5781
0	0	12.3041
1	0	8.23562
0	1	12.1562
0	1	11.326
0	1	12.1753
0	1	12.4466
0	1	12.0384
0	0	11
0	1	12.6137
0	1	11.4137
0	0	10.7973
0	1	12.6521
0	1	12.8575
0	1	11.4411
0	1	12.5014
0	1	11.463
0	1	12.0219
0	1	10.8247
0	1	10.8685
0	1	10.8849
0	1	12.9479
0	1	11.1973
0	1	10.8904
0	1	11.3233
0	1	11.1315
0	1	11.3151
0	1	13.3781
0	0	10.8658
0	1	11.789
0	1	12.2932
0	1	11.0384
0	1	12.8274
0	1	11.0356
0	1	11.1452
0	1	12.611
0	1	11.9479
0	1	11.8521
0	0	10.863
0	1	12.5452
0	1	13.063
0	1	13.6822
0	0	1.38904
0	0	11.9452
0	1	10.9123
0	1	10.5479
0	1	11.1781
0	1	12.8466
0	1	11.5589
0	1	12.8521
0	1	10.9973
0	1	8.09589
0	1	11.6164
[truncated: 178,447 more rows]

## Sheet: Figure S2 E
anxiety	EAT-Lancet	survival time
0	1	11.4274
0	1	10.7534
0	1	11.3233
0	1	11.9205
0	1	12.6986
0	1	10.811
0	1	12.3068
1	1	10.8137
0	1	13.8685
0	1	12.4767
0	0	12.463
0	1	13.0493
0	1	12.6411
0	0	11.5726
0	1	11.8685
0	1	11.6712
0	1	11.1041
0	1	11.0658
0	1	11.3836
0	0	11.2877
0	1	11.3644
0	1	10.8575
0	1	10.8521
0	1	11.0849
0	0	10.8438
0	1	10.926
0	1	11.9836
0	0	10.9644
0	1	12.8055
0	1	11.874
0	0	13.0521
0	1	12.7123
0	1	10.7151
0	1	12.4384
0	1	12.389
0	1	11.011
0	1	13.4932
0	1	11.7397
0	1	10.7616
0	1	9.89041
0	0	11.0548
0	1	12.0384
0	1	10.8301
0	1	12.1699
0	1	12.4658
0	1	12.3397
0	1	12.3151
0	0	11.4603
0	0	10.8356
0	1	11.9808
0	1	11.1342
0	1	11.3151
0	1	11.3288
0	1	11.4959
0	0	11.6247
0	1	13.4247
0	1	10.8274
0	1	12.4164
0	0	11.6356
0	1	11.3479
0	1	13.0603
0	1	12.2849
0	1	11.4137
0	1	10.9096
0	1	12.0603
0	0	11.4959
0	1	11.6137
0	1	11.5781
0	1	11.3233
0	1	10.8
0	1	11.8712
0	1	13.0027
0	1	12.0521
0	1	10.7808
0	1	10.9671
0	1	10.8247
0	1	13.4712
0	1	11.0986
0	1	8.39726
0	1	13.2795
0	1	11.0986
0	1	11.3945
0	1	11.3836
0	1	11.4137
0	1	12.6301
0	1	12.2904
0	1	13.611
0	1	11.7151
0	1	10.8137
0	1	11.211
0	1	11.1753
0	0	12.6411
0	1	12.8
0	1	13.3123
0	0	13.7041
0	1	11.6575
0	1	11.937
0	1	11.5452
0	1	10.8055
0	1	10.8493
0	1	11.4575
0	1	13.4658
0	1	11.0548
0	0	12.5425
0	1	11.611
0	1	12.7096
0	1	12.5425
0	1	11.4027
0	1	11.6904
0	1	11.1425
0	1	11.411
0	1	13.2658
0	1	11.7397
0	1	10.7918
0	1	12.0247
0	1	12.0164
0	0	11.3342
0	0	12.0192
0	1	11.3644
0	1	11.0164
0	1	12.3863
0	1	11.2986
0	1	12.063
0	1	13.3836
0	1	10.8849
0	1	11.5479
0	1	11.1644
0	1	11.5726
0	1	12.6164
0	1	12.6493
0	1	11.4849
0	1	12.4411
0	1	11.0575
0	1	12.6356
0	1	10.8082
0	1	10.9616
0	1	10.8247
0	0	3.05205
0	1	13.1151
0	1	12.6
0	1	12.9151
0	1	11.189
0	1	13.0164
0	1	11.326
0	1	12.1315
0	1	13.3123
0	1	11.337
0	1	11.0767
0	1	12.1288
0	1	10.8932
0	1	12.674
0	1	11.2795
0	1	12.5151
0	0	13.1151
0	1	11.5068
0	1	11.5753
0	1	10.9507
0	1	11.4877
0	1	11.5562
0	1	10.9479
0	1	12.4795
0	1	12.674
0	0	11.6932
0	1	3.16986
0	1	12.7123
0	0	12.0329
0	1	10.8575
0	0	11.7671
0	1	13.726
1	1	7.56986
0	1	10.7534
0	1	11.6521
0	1	13.5918
1	1	3.16438
0	1	12.411
0	1	10.8575
0	1	11.389
0	0	13.2904
0	1	12.1342
0	1	12.8959
0	1	11.6712
0	0	11.8877
0	1	12.2932
0	1	12.1151
0	1	10.9836
0	1	11.9616
0	1	12.0466
0	1	11.5644
0	1	9.12055
0	1	12.5014
0	1	12.2767
0	1	11.1315
0	1	11.5781
0	0	13.6575
0	1	11.2877
0	1	11.4411
0	0	12.3205
0	1	11.7562
0	1	12.8
0	1	11.0493
0	1	11.5068
0	1	12.1041
0	1	11.9644
0	1	12.6219
0	1	5.96986
0	0	10.8849
0	1	11.0575
0	1	12.3644
0	1	11.3562
0	1	11.4521
0	1	11.7068
0	1	11.6685
0	1	10.7315
0	1	13.3014
0	1	12.9288
0	1	11.0849
0	1	12.1726
1	1	2.96986
0	1	11.1726
0	1	12.3781
0	1	10.9123
0	0	10.8658
0	1	13.6
0	1	12.2849
0	1	13.1589
0	1	12.1918
1	1	6.68493
0	1	13.6384
0	1	11.7562
0	1	10.6795
0	1	12.1151
0	1	12.2685
0	1	12.0959
0	1	11.4712
0	0	11.5863
0	1	13.3315
0	1	11.5863
0	1	12.3973
0	1	7.80822
0	1	11.6301
0	1	11.5479
0	1	11.6959
0	1	12.726
0	0	12.6466
0	1	12.3342
0	1	10.7863
0	0	11.9425
0	1	11.6603
0	1	10.7616
0	1	12.0247
0	1	11.3808
0	1	12.8192
0	1	11.0411
0	1	12.6932
0	1	12.0932
0	1	12.537
0	1	11.6027
0	1	10.7671
0	1	12.5589
0	1	11.5178
0	1	12.2767
0	1	10.8822
0	1	11.874
0	1	12.537
0	1	11.0548
0	1	11.0384
0	1	10.7616
0	1	12.9781
0	1	11.1397
0	1	13.137
0	0	12.7041
0	1	11.7096
0	1	12.6849
0	1	13.8849
0	1	12.537
0	1	12.3973
0	1	8.14247
0	1	13.7288
0	1	12.474
0	1	12.1945
0	1	11.6055
0	1	11.6795
0	1	10.789
0	0	12.3014
0	1	11.3534
0	1	12.0274
0	1	13.3233
0	1	11.4795
0	1	11.3178
0	1	10.8849
0	1	13.5096
0	1	11.6795
0	1	12.0548
0	1	11.5014
0	1	12.7808
0	1	11.5068
0	1	11.9699
0	1	12.9836
0	1	10.7315
0	1	10.9973
0	1	11.7096
0	1	11.3479
0	1	12.3205
0	1	13.0192
0	1	12.6932
0	1	10.7014
0	1	12.589
0	0	12.1123
0	1	11.6384
0	1	13.063
0	1	10.9836
0	1	12.1534
0	1	11.4438
0	1	11.4411
0	1	11.2932
0	1	11.4192
0	1	11.6329
0	1	10.8521
0	1	11.7863
0	1	11.3096
0	1	12.7288
0	1	12.1616
0	1	11.3178
0	0	10.9397
0	1	11.6247
0	1	10.9068
0	1	10.8384
0	1	12.7123
0	1	10.9096
0	1	11.4027
1	1	0.268493
0	1	12.8301
0	1	13.3041
0	1	13.2795
0	1	13.1726
0	1	12.1205
0	1	10.7507
0	1	11.8904
0	1	12.6027
1	1	6.59452
1	1	11.3205
0	1	11.5479
0	1	11.4055
0	1	10.7205
0	1	13.7425
0	1	12.1534
0	1	12.9918
0	1	10.7945
0	0	10.9534
0	1	10.7753
0	1	12.3644
0	1	11.4904
0	1	11.4301
0	1	12.5644
0	1	5.42192
0	1	13.0959
0	1	12.526
0	1	12.474
1	1	8.38082
0	1	11.9096
0	1	10.9014
0	1	11.274
0	1	12.0329
0	1	11.3233
0	1	10.8438
0	1	11.6
0	1	12.9562
0	1	11.4384
0	1	11.9096
0	1	11.8493
0	1	10.9123
0	1	12.1507
0	1	10.737
0	1	13.5863
0	1	9.42466
0	1	13.3644
0	1	7.78082
0	1	11.9178
0	1	12.7452
0	1	12.3918
0	1	12.8603
0	1	11.8301
0	1	11.3918
0	1	11.326
0	0	11.8877
0	1	13.3671
0	1	10.9014
0	1	11.8274
0	1	11.1808
0	1	11.6493
0	1	13.1288
0	1	11.7288
0	1	12.8822
1	1	11.4384
0	1	11.6137
0	0	12.3507
0	1	12.7562
0	1	10.7808
0	1	12.4466
0	1	13
0	1	11.4055
0	1	12.9452
1	1	10.1205
0	1	11.6411
0	1	11.1918
0	1	10.8575
0	1	12.0329
0	1	11.0795
0	1	10.7945
0	1	13
0	1	13.3041
0	1	8.74247
0	1	12.1671
0	1	13.5233
0	1	11.3562
0	1	10.9452
0	1	12.4959
0	1	11.7315
0	1	11.0438
0	1	11.3178
0	1	11.6
0	1	12.8
0	1	11.6027
0	1	10.7753
0	1	10.7781
0	1	13.7425
0	1	12.4192
0	1	11.7671
0	1	10.9096
0	1	11.5534
0	1	12.4466
0	1	11.4274
0	1	11.6575
0	1	13.3068
0	1	11.126
0	1	10.874
1	1	5.88767
0	1	10.8575
0	1	13.6521
0	1	11.1918
0	1	12.4164
0	1	11.726
0	1	10.8877
0	1	11.4603
0	1	11.5233
0	1	12.8411
0	1	13.1397
0	1	12.7452
0	1	13.6548
0	1	11.4849
0	1	11.6411
0	1	13.6329
0	1	12.2959
0	1	13.1507
1	0	9.20822
0	1	11.2795
0	1	10.8301
0	1	10.8438
0	1	12.8575
0	1	10.8767
0	0	12.8603
0	1	11.4192
0	1	12.9151
0	1	13.7671
0	1	7.52329
0	1	11.1425
0	1	11.2986
0	1	10.8356
0	1	12.3726
0	1	12.9041
0	1	11.337
0	1	11.989
0	1	12.0767
0	1	12.1507
0	1	11.4027
0	1	13.6274
0	1	12.9562
0	1	12.0548
0	1	10.7863
0	1	10.7123
0	1	12.0466
0	1	11.2685
0	1	11.3041
0	1	11.8986
0	1	11.8904
0	1	12.0055
0	0	12.8247
0	1	12.9205
0	1	12.3479
0	1	11.3342
0	1	11.4795
0	0	11.9945
0	1	12.8137
0	1	12.5726
0	1	11.8055
0	1	10.7233
0	1	11.726
0	1	10.7534
0	0	5.58904
0	1	13.8438
0	1	13.5315
0	1	12.5151
0	1	11.5562
0	1	13.6192
0	1	11.7836
0	0	11.5479
0	1	11.6438
0	1	11.6301
0	1	11.8219
0	1	4.6
0	1	12.1014
0	1	11.8329
0	1	10.8685
0	1	11.3616
0	1	11.4712
0	1	11.6219
0	1	11.6795
0	1	13.5178
0	1	13.1699
0	1	11.4411
0	0	11.0082
0	1	13.4904
0	1	11.9233
0	1	10.789
0	1	10.8301
1	1	0.465753
0	1	12.2959
0	1	11.7288
0	1	12.9041
0	1	11.4219
0	1	12.6521
0	1	12.0849
0	1	12.8219
0	1	11.7644
0	1	12.274
0	1	10.7699
0	0	11.5863
0	1	12.5589
0	1	10.8466
0	1	13.4192
0	1	11.4658
0	0	13.6877
0	1	11.4986
0	0	11.2164
0	1	10.7507
0	1	10.8712
0	1	11.0986
0	1	11.5753
0	1	11.4658
0	1	12.4685
0	1	12.9452
0	1	13.2137
0	1	11
0	1	12.9973
0	1	13.7671
0	1	12.5753
0	0	11.3178
0	1	12.9753
0	0	12.4521
0	1	11.1151
0	1	12.1151
0	1	11.6575
0	1	11.9233
0	1	10.7945
0	0	12.4
0	1	13.5589
0	1	12.7096
0	1	12.0329
0	1	11.4575
0	1	12.6521
0	1	12.463
0	1	11.5178
0	1	11.674
0	1	13.1863
0	1	10.9479
0	1	11.0301
0	1	11.3096
0	0	11.9315
0	1	12.2767
0	1	12.6959
0	1	12.9781
0	1	12.4192
0	1	11.6603
0	0	11.1616
0	1	11.2877
0	1	11.5534
0	1	10.8082
0	1	10.6849
0	1	10.7945
0	1	11.9123
0	1	11.9699
0	1	6.16438
0	1	12.5068
0	1	11.7479
0	1	11.1808
0	1	11.5562
0	1	12.2849
0	0	12.9726
0	1	10.7753
0	1	10.8274
0	0	11.0192
0	1	11.0356
0	1	11.0877
0	0	11.9781
0	1	12.5452
0	1	13.6877
0	1	12.3534
0	1	11.663
0	1	12.5014
0	1	11.389
0	1	5.52877
0	1	12.1726
0	1	12.1151
0	1	12.5014
0	1	11.4685
0	1	10.9014
0	1	11.5342
0	1	8.78904
0	1	10.8685
0	1	10.9096
0	1	12.8712
0	1	13.6384
0	1	7.70685
1	1	1.09041
0	1	11.5205
0	1	10.7918
0	1	11.9452
0	1	12.063
0	1	12.4384
1	1	10.2959
0	1	11.726
0	1	11.0055
0	1	11.0055
0	1	12.7507
0	1	13.6356
0	1	11.8247
0	1	13.4192
0	1	12.4795
0	1	13.1178
0	1	12.0274
0	1	12.0329
0	1	12.2767
0	1	12.7096
0	1	11.7288
0	1	11.7753
0	1	12.611
0	1	11.0548
0	1	10.7479
0	1	11.5178
0	1	11.9096
0	1	12.263
0	1	12.9671
0	1	11.3233
0	1	10.8274
0	1	4.79452
0	1	11.7205
0	1	11.5068
0	1	11.5836
0	1	9.4
0	1	13.4384
0	1	10.7479
0	1	12.9726
0	1	11.0082
0	1	11.389
0	1	11.1945
0	1	11.8658
0	0	12.137
0	1	11.5945
0	1	11.6027
0	0	10.9068
0	1	10.789
0	1	11.9178
0	1	12.6603
0	1	11.7945
1	0	6.5863
0	1	11.6603
0	1	13.3397
1	1	5.03014
0	1	10.8438
0	1	12.5425
0	1	10.8384
0	1	11.9397
0	1	12.3397
0	1	12.6411
0	1	12.6959
1	1	0.435616
0	0	10.8274
0	1	11.4712
0	1	12.2877
0	1	11.6356
0	1	11.1973
0	1	13.1288
0	1	12.2822
0	1	13.6384
1	1	9.75068
0	0	11.4301
0	1	11.1151
0	1	11.6027
0	1	10.8274
0	1	11.9644
0	1	11.1808
0	1	13.1315
0	1	12.4301
1	1	3.36164
0	1	11.8438
0	1	11.1534
0	1	11.9397
0	1	13.0192
0	1	10.7945
0	1	13.3507
0	1	11.4219
0	1	11.1342
1	1	5.10411
0	1	11.6932
0	0	10.7781
0	1	13.2027
0	1	12.9068
0	1	10.926
0	1	10.9973
0	1	11.0192
0	1	12.4247
0	1	11.4027
0	1	12.3014
0	1	12.0932
0	1	11.137
0	0	5.35068
0	1	12.6685
0	1	11.0411
0	1	11.0192
0	1	11.6384
0	1	12.7288
0	1	12.8603
0	1	11.1342
0	1	10.6959
0	1	12.5233
0	1	7.99726
0	1	12.1534
0	1	11.4219
0	1	12.6795
1	1	3.66027
0	1	13.211
0	1	11.0274
0	1	11.0493
0	1	10.7534
0	1	13.3507
0	1	12.937
0	1	12.5041
0	1	11.1699
0	1	12.6877
0	1	11.3315
0	1	10.7315
0	1	10.9616
0	1	10.7205
0	1	12.7836
0	1	13.9452
0	1	12.1616
0	0	12.474
0	1	11.6795
0	1	11.1562
0	1	10.989
0	0	2.0274
0	1	10.7507
0	1	11.3233
0	1	13.3671
0	0	12.4192
0	1	11.389
0	1	12.0082
0	1	11.2849
0	1	12.674
0	1	13.7973
0	1	11.4219
0	1	12.1123
0	1	10.9014
0	1	12.6219
0	1	10.8438
0	0	12.3479
1	1	3
0	1	11.1205
0	1	11.6247
0	1	12.9151
0	1	11.937
0	1	11.7315
0	1	11.5452
0	1	11.6904
0	1	13.3014
0	1	10.8356
0	1	11.7781
0	1	11.6027
0	1	12.0466
0	1	12.1397
0	1	12.8384
0	1	10.9699
1	1	0.556164
0	1	10.7479
0	1	12.9781
0	1	10.7397
0	1	10.9041
0	1	11.3726
0	1	11.6767
0	1	10.9973
0	1	11.7945
0	1	13.5315
0	0	11.1534
0	1	12.7534
0	1	12.7644
1	1	4.26849
0	1	11.3534
0	1	11.2904
0	1	11.1945
0	1	13.137
1	1	5.21918
0	1	13.0959
0	1	11.6795
0	1	10.8055
0	1	10.8247
0	1	12.4247
0	1	12.0164
0	1	11.9863
0	1	12.7041
0	1	11.5836
0	1	12.1233
0	1	12.6356
0	1	11.4767
0	0	12.5041
0	1	12.4795
0	1	10.9288
0	1	11.7945
0	1	11.0384
0	0	11.8438
0	1	12.263
0	1	11.1507
0	0	12.8247
0	1	10.7616
0	1	11.3041
0	1	11.3699
0	1	11.3616
0	1	13.5699
0	1	10.3918
0	0	12.1178
0	1	10.7342
0	1	13.4959
0	1	12.1534
0	0	11.9836
0	1	13.3562
0	1	11.0247
0	1	11.4822
0	1	11.4438
0	1	11.4027
0	1	12.7671
0	1	10.9479
0	1	12.9342
0	1	11.5973
0	1	13
0	1	11.4575
0	1	10.9205
0	1	11.2712
0	1	10.7781
0	1	12.8137
0	1	11.5068
0	1	12.211
0	0	12.4
0	1	11.0384
0	0	10.8548
0	1	9.96438
0	1	12.4767
0	1	11.7534
0	1	11.9014
0	1	5.77534
0	0	10.7397
0	1	12.1041
0	1	10.8685
0	1	12.7808
0	1	13.4164
0	1	11.8027
0	1	13.0603
0	1	11.4493
0	1	10.7288
0	1	12.211
0	1	12.926
1	1	10.4658
0	1	12.1288
0	1	11.8603
0	1	10.7918
0	1	11.5041
0	1	11.4493
0	1	12.3918
0	1	12.674
0	1	10.8466
0	1	12.1151
0	1	11.4959
0	1	10.7425
0	1	11.4822
0	1	11.9425
0	1	8.90685
0	1	11.389
0	1	12.3288
0	1	11.2192
0	1	11.5726
0	1	11.7726
0	1	11.9808
0	1	10.7918
0	1	10.7233
0	1	11.663
0	1	10.7425
0	1	11.4027
1	1	6.25753
0	1	13.8575
0	1	12.6493
0	1	10.7151
0	1	12.3014
0	0	11.4329
0	1	11.4493
0	0	12.4548
0	1	12.0795
0	0	10.8466
0	1	11.0685
0	1	13.4164
0	1	12.1808
0	1	11.8055
0	1	11.2849
0	1	11.3452
0	1	12.6164
0	0	12.0247
0	1	11.5534
0	1	10.8658
1	1	6.27671
0	1	10.9041
0	0	11.0356
1	0	3.16712
0	0	13.3863
0	1	11.3836
0	1	12.6356
0	1	5.66575
0	1	12.4082
0	0	13.0575
0	1	11.6027
1	1	0.879452
0	1	11.1616
0	1	12.0575
0	1	13.2137
0	1	12.6932
0	1	11.5342
0	1	11.8548
0	1	11.4575
0	1	10.7781
0	1	11.6329
0	1	12.0219
0	1	10.8247
0	1	12.5205
0	1	11.3753
0	1	11.5014
1	1	7.46849
0	1	12.2055
0	1	12.6548
0	1	10.8712
0	1	12.2877
0	1	10.8822
1	1	4.41918
0	1	12.6082
0	1	12.1151
0	1	3.6274
0	1	10.9507
0	1	12.4411
0	1	10.7671
0	1	12.3671
0	1	13.0247
0	1	11.9397
0	1	12.3589
0	0	12.4164
0	0	13.4959
0	1	12.8849
0	0	10.926
0	1	11.9973
0	1	11.526
0	1	11.4849
0	1	10.7288
0	1	13.263
0	1	11.6521
0	0	12.6466
0	1	11.4658
0	0	11.5342
0	1	12.3644
0	0	12.9616
1	1	7.16986
0	1	13.6274
0	1	11.3616
0	1	12.3315
0	1	11.274
0	1	12.9452
0	1	11.3151
0	1	12.9534
0	1	7.68219
0	1	10.7123
0	1	12.1014
0	1	11.7096
0	1	11.6137
0	1	12.1918
0	1	12.4767
0	1	12.6521
0	1	11.6329
0	1	13.7342
0	1	13.3699
0	1	12.3452
0	1	10.8521
1	1	6.37534
0	0	13.5863
0	1	11.5342
0	1	12.5452
0	1	11.4493
0	1	11.7753
0	1	13.0548
0	1	11.5233
0	1	11.6055
0	0	12.9041
0	1	13.3699
0	1	11.4411
1	1	3.87945
0	1	11.0027
0	0	11.2685
0	1	12.4466
0	1	12.7836
0	1	10.8082
0	1	10.8466
0	0	11.6384
1	1	8.44932
0	1	11.9616
0	1	11.9452
0	1	12.4603
0	1	11.989
0	1	11.4767
0	1	10.9205
0	1	12.0932
0	1	12.4055
0	1	10.9507
1	1	1.83288
0	1	11.3123
0	1	13.4767
0	1	11.4137
0	1	10.7178
0	1	2.00274
0	1	11.2767
0	1	10.8575
0	1	11.4822
0	1	11.7726
0	1	12.9233
0	1	11.8959
0	1	13.2658
0	1	12.2192
0	0	12.0164
0	1	10.2932
0	1	11.0932
0	0	12.0932
0	1	11.6055
0	1	10.8
0	1	11.7151
0	1	12.9973
0	1	10.8082
0	0	10.7397
0	0	11.7151
0	1	12.3397
0	1	11.3507
0	1	12.8192
0	0	10.7479
0	1	11.0082
0	1	12.8877
0	1	11.6795
0	1	12.8493
0	1	10.7973
0	1	11.4219
0	1	12.9534
1	1	7.71233
0	1	10.8164
0	1	12.8575
0	1	11.4247
0	1	10.7288
0	1	12.4932
0	1	10.9205
0	1	12.926
0	1	10.9096
0	1	11.1205
0	1	10.7507
0	1	5.38356
0	1	11.1808
0	0	11.5096
0	1	11.463
0	1	13.6438
0	1	10.7562
0	1	11.0932
0	1	11.389
0	1	10.9863
0	1	11.3644
0	1	11.0685
0	1	10.8822
0	0	10.9671
0	1	13.4411
0	1	11.2082
0	1	10.7589
0	1	12.7616
0	1	12.2164
0	1	11.9616
0	1	11.5753
0	0	10.1205
0	1	13.4247
0	1	12.611
0	1	11.4411
0	1	13.4603
0	1	12.4164
0	1	11.8795
0	1	12.4658
0	1	11.5589
0	1	12.0466
0	1	10.7205
0	0	4.65205
0	1	11.1836
0	0	11.7589
0	0	12.5315
0	1	10.7288
0	1	11.6
0	1	13.4384
0	1	12.1178
0	1	12.7671
0	0	12.0548
0	1	12.3205
0	1	10.8521
0	0	12.0575
0	1	11.4247
0	1	11.274
0	1	12.5808
0	1	12.0521
0	0	11.5096
0	1	11.526
0	1	11.1151
0	1	10.8822
0	0	7.22466
0	1	11.9068
0	1	11.5836
0	1	11.5726
0	1	13.4082
0	1	11.4822
0	1	11.5808
0	1	12.0356
0	1	10.8466
0	1	13.4082
0	0	13.5589
0	1	12.6986
1	1	0.150685
0	0	11.0877
0	1	11.6356
0	0	12.9918
0	1	11.6877
0	1	11.6
0	1	12.7644
0	1	13.4603
0	1	10.9151
0	1	11.5616
0	1	13.1781
0	1	11.7151
0	1	11.7123
0	1	11.4192
1	1	9.26027
0	1	11.7288
0	1	12.1726
0	1	12.3479
0	0	13.3863
0	1	11.1041
0	1	11.1205
0	1	11.3452
1	1	4.10685
0	1	12.0712
0	1	12.1699
0	1	11.6055
0	1	11.4904
0	1	11.1726
0	0	10.8575
0	1	12.7178
0	1	11.5808
0	1	11.3945
0	1	12.4274
0	1	12.5589
1	1	6.08219
0	1	12.7068
0	1	11.4959
0	1	11.3945
0	1	10.6986
0	1	12.0849
0	1	11.6137
0	1	12.7699
0	1	12.5014
0	1	11.6877
0	1	8.85205
0	1	13.189
0	1	12.5425
0	0	10.9342
0	1	12.6795
0	1	12.6356
0	1	11.3753
0	1	12.6712
0	1	13.0384
0	1	11.0274
0	1	12.5507
0	1	13.0822
0	1	11.4877
0	1	12.4438
0	1	11.0027
0	1	12.9425
0	1	10.8548
0	1	11.6027
0	1	13.1562
0	1	11.4877
0	1	12.3973
0	0	12.1753
0	1	12.4
0	1	11.0301
0	1	11.6192
0	1	12.3973
0	1	12.4
0	0	11.0849
0	1	11.6685
0	1	11.4247
0	1	12.0712
0	1	11.9973
0	1	11.4027
0	1	10.7863
0	1	12.3205
0	1	10.7753
0	1	10.7699
0	1	11.3753
0	1	12.389
0	1	10.7534
0	1	10.526
0	1	12.2767
0	1	11.0603
0	0	12.263
0	1	13.3397
0	0	12.4685
0	1	10.8575
0	1	12.5534
0	1	11.6329
0	1	12.8877
0	1	11.1068
0	0	11.7699
0	1	10.4767
0	0	11.3068
0	1	11.3808
0	1	11.8822
0	1	12.6301
0	1	12.1562
0	1	12.8712
0	1	12.4247
0	1	11.3507
0	1	12.5068
0	1	11.4274
0	1	11.0274
0	1	11.3425
0	1	11.8329
0	1	13.6712
0	1	10.9096
0	0	10.8849
0	1	12.1808
0	1	13.1781
0	1	13.2658
0	1	10.7781
0	0	12.4247
0	1	11.5151
0	1	11.4137
0	1	10.7178
0	1	11.3342
0	1	10.874
0	1	10.789
0	1	11.9781
0	1	12.0438
0	1	12.737
0	1	11.337
0	1	11.8658
0	1	10.9068
0	1	12.9863
0	0	11.6247
0	1	10.8575
0	1	11.8493
0	1	13.3863
0	1	11.8603
0	1	11.7589
0	0	12.0192
0	1	11.6356
0	0	11.7644
0	1	11.6137
0	1	11.2959
0	1	11.6192
0	1	11.3288
0	0	12.6877
0	0	13.3699
0	1	11.6767
0	1	12.6301
0	1	10.7123
0	1	11.7973
0	1	10.8301
0	1	11.1507
0	0	13.3288
0	1	12.8411
0	1	11.0959
0	1	11.6384
0	0	11.4575
0	0	12.9151
0	1	11.7397
0	1	10.811
0	1	11.011
0	1	10.926
0	1	10.9068
0	1	12.8219
0	1	12.6411
0	1	11.9616
0	1	10.8822
0	1	13.0164
0	1	11.5562
0	1	9.53699
0	1	10.7479
0	1	11.4027
0	1	11.3315
0	1	11.6986
0	1	11.663
0	1	11.5014
0	1	11.9973
0	1	13.8247
0	1	10.789
0	0	13.263
0	1	12.6712
0	1	11.6493
0	0	12.1178
0	1	12.6603
0	1	10.537
0	1	10.8082
0	0	11.5397
0	0	11.0932
0	1	13.6767
0	0	12.3507
0	1	11.4904
0	1	10.9041
0	1	10.989
0	1	11.6603
0	1	11.9041
0	1	12.0466
0	1	12.8027
1	1	2.10411
0	1	11.4959
0	1	10.737
0	1	11.3288
0	1	11.4247
0	1	10.9205
0	1	11.0301
0	1	10.6932
0	1	11.1014
0	1	11.3753
0	1	12.789
0	1	11.5397
0	1	12.2137
0	0	12.4932
0	1	3.35616
0	1	12.6521
0	1	11.5425
0	1	12.4438
0	1	12.9014
1	1	9.19452
0	1	10.8466
0	1	10.8932
0	1	12.3068
0	0	11.0219
0	1	11.0247
0	0	11.0466
0	1	11.8548
0	1	13.1726
0	1	11.3616
0	1	12.863
0	1	11.411
0	1	12.9836
0	1	12.4384
0	1	11.6932
0	0	11.3808
0	1	12.9616
0	1	10.9288
0	1	10.7726
0	1	11.5644
0	1	11.4603
0	1	11.9123
0	1	11.8685
0	0	11.874
0	1	12.9342
0	1	12.4849
0	1	11.3616
1	1	7.36164
0	1	11.811
0	1	11.4082
0	1	11.5945
0	1	12.0932
0	1	10.8767
0	1	10.8521
0	0	11.4822
0	1	11.1534
1	1	2.77534
0	1	13.8411
0	1	10.7534
0	1	10.9699
0	1	13.0384
0	1	11.5452
0	1	11.189
0	1	10.8356
0	1	10.9616
0	1	10.926
0	0	10.9863
0	1	12.474
0	1	12.4301
0	1	11.9945
1	1	2.47123
0	1	10.7863
0	1	10.737
0	1	12.5781
0	1	11.3288
0	1	12.0137
0	1	11.6384
0	1	12.1315
0	1	10.8274
0	1	13.3123
0	0	13.2685
0	1	11.7973
0	1	10.7699
0	1	13.6384
0	1	11.7534
0	1	13.0219
0	1	10.874
0	1	11.6521
0	1	12.7096
1	1	4.06301
0	0	11.0055
0	1	11.4219
0	1	13.5507
0	1	12.5644
0	1	10.7918
0	1	11.5041
0	1	12.3589
0	1	12.9726
0	1	11.5589
0	1	12.3699
0	1	11.0247
0	0	11.4
0	1	11.7452
0	1	12.611
0	1	12.1973
0	0	13.3973
0	0	11.5233
0	1	12.8438
0	1	10.8822
0	1	11.4849
0	0	12.5945
0	1	11.9808
0	1	11.4411
0	1	12.7616
0	1	6.17808
0	0	10.9671
0	1	12.1973
0	1	11.3288
0	1	13.1342
0	1	11.2877
0	1	11.7726
0	1	11.7562
0	1	12.6027
1	1	4.75068
0	1	12.0055
0	1	10.8
0	1	13.3123
0	1	11.9616
0	1	13.4712
0	1	10.8082
0	0	13.4438
0	1	11.9205
0	1	10.9342
0	1	11.4575
0	1	11.3918
0	1	12.1562
0	1	10.7918
0	1	12.6767
0	1	11.326
0	1	11.2137
0	1	13.463
0	1	11.5096
0	1	13.0795
0	1	11.8849
0	1	10.8164
0	1	12.0329
0	1	11.4685
0	1	12.2082
0	1	11.3425
0	1	11.5534
0	1	12.0521
0	1	10.9836
0	0	11.5096
0	1	12.863
0	1	10.9507
0	1	11.4795
0	1	11.863
0	1	12.9808
0	1	10.7973
0	1	11.7589
0	0	11.0685
0	0	13.2822
0	1	9.81644
0	1	10.7425
0	1	11.4247
0	1	10.8767
0	1	11.3507
0	1	12.6
0	1	12.9479
0	0	11.0603
0	1	9.6137
0	1	10.863
0	0	10.6986
0	1	11.2
0	1	11.1014
0	1	12.3973
0	1	12.137
0	1	11.1699
0	1	13.6329
0	1	7.74521
0	1	13.7589
0	1	12.389
0	0	12.8822
0	1	12.5178
0	1	13.4658
0	1	8.97808
0	1	10.9096
0	1	10.7781
0	1	11.3644
0	1	11.789
0	1	12
0	1	6.14247
0	1	12.7753
0	0	10.8548
0	1	11.0411
0	1	12.1918
0	1	12.9616
0	1	10.8301
0	1	12.9397
0	0	12.9068
0	0	12.9397
0	1	13.3671
0	1	11.9397
0	1	11.4301
0	1	12.2685
0	1	12.8274
0	0	12.9918
0	1	10.8384
0	1	10.7973
1	1	6.72603
0	1	13.5315
0	1	11.3233
0	1	13.3014
0	1	11.4685
0	1	12.1973
0	1	10.8493
0	0	11.4849
0	1	11.4027
0	1	12.411
0	0	13.7616
0	1	13.7068
0	1	12.0932
1	1	7.13699
0	1	11.6411
0	1	10.7534
0	1	11.4959
0	1	13.211
0	1	12.4822
0	1	11.7726
0	1	11.5014
0	1	10.7507
0	1	11.3452
0	1	13.1836
0	1	11.4603
0	1	12.3973
0	0	12.1233
0	0	13.1068
0	1	11.5205
0	0	12.8055
0	1	11.4959
0	1	12.3808
0	0	12.5918
0	0	11.4219
0	1	11.1452
0	1	11.0164
0	0	12.1041
0	1	11.0274
0	1	11.7288
0	1	13.0877
0	1	6.2
0	0	11.3096
0	1	11.3726
0	1	12.0795
0	1	12.1562
0	1	11.4082
0	1	10.7808
0	1	12.8986
0	1	12.6274
0	1	12.1726
0	1	11.7671
1	1	10.8438
0	1	12.1589
0	1	12.4548
0	1	12.1973
0	1	12.0219
0	0	11.3041
0	1	10.8548
0	1	10.7397
0	0	11.0384
0	1	11.8411
0	1	12.274
0	1	11.4795
0	1	11.7151
0	1	11.3068
0	1	12.463
0	1	12.1699
0	1	13.463
0	1	13.5753
0	1	13.8384
0	1	12.5973
0	1	12.8849
0	1	12.5808
0	1	12.3589
0	1	12.9096
0	1	11.5233
0	1	12.8137
0	0	10.8575
0	1	12.1096
0	1	11.6247
0	1	10.811
0	1	10.7726
0	1	12.0548
0	1	10.7151
0	1	10.7753
0	1	11.4986
0	1	10.7562
0	1	10.7534
0	1	10.7123
0	1	11.3808
0	1	12.8082
0	1	11.789
0	1	11.063
0	1	10.7562
0	1	11.6192
0	1	11.0164
0	1	12.5507
0	0	11.9836
0	1	11.6603
0	1	10.7479
0	1	11.3233
0	0	13.3014
0	0	12.411
0	1	13.274
0	0	11.4493
1	1	10.1781
0	1	11.4055
0	1	6.22466
0	1	13.6
1	1	8.68219
0	1	12.7178
0	1	12.8685
0	1	12.6219
0	1	11.8411
1	1	1.90137
0	1	13.6164
0	1	10.8575
0	1	11.1534
0	1	11
0	1	13.4137
0	1	10.8
0	1	13.3644
0	1	13.4082
0	1	12.1096
0	1	11.0493
0	1	12.5918
1	1	4.31507
0	1	12.6356
0	1	11.0411
0	1	12.0192
0	1	12.3918
0	1	11.6932
0	1	12.4027
0	1	12.2
0	1	11.6932
0	1	12.274
0	1	12.1041
0	1	10.9699
0	1	11.8082
1	1	6.90137
0	1	11.0027
0	1	10.7123
0	1	11.2904
0	1	12.0192
0	1	12.737
0	1	11.4986
0	1	11.6247
0	1	10.8932
0	1	13.0219
0	1	10.8466
0	1	12.5123
0	1	11.3452
0	1	12.0411
0	1	11.2685
0	1	11.0493
0	1	10.8082
0	1	12.5233
0	1	12.1507
0	0	11.4849
0	1	11.3151
0	1	11.8466
0	1	10.4932
0	1	12.6411
0	1	12.0849
0	1	12.9041
0	1	12.3205
0	1	10.5973
0	1	10.8849
1	1	4.35068
0	1	11.3616
0	1	12.9644
0	1	13.1836
0	1	11.1534
0	1	12.6548
0	1	12
0	1	11.9753
0	1	11.9753
0	1	12.2904
0	1	11.5945
0	1	12.4356
0	1	12.3425
0	1	11.189
0	1	11.4274
1	1	10.7425
0	1	12.3699
0	1	11.7644
0	1	12.4658
0	1	11.7397
0	1	11.4849
0	1	11.6137
0	1	12.6082
0	1	9.00822
0	1	11.2795
0	1	11.3671
0	1	12.189
0	1	11.9479
0	1	11.4219
0	1	11.4438
0	1	11.0849
0	1	10.9315
0	1	11.4411
0	1	2.8411
0	1	8.26027
0	1	11.6795
0	1	11.1425
1	1	0.939726
0	1	13
0	1	12.9479
0	1	10.9068
0	1	12.4247
0	1	12.3151
0	1	11.926
0	0	10.7863
0	1	11.4301
0	1	6.50137
0	1	7.66301
0	1	11.1781
0	1	12.526
0	1	11.6986
0	1	11.7288
0	1	10.7781
0	0	12.1397
0	0	10.8438
0	1	12.5562
0	1	13.4164
0	1	11.3425
0	0	11.011
0	1	11.4822
0	0	12.2658
0	1	10.7753
0	1	12.0548
0	0	12.1288
0	1	11.4603
0	1	12.4795
0	1	8.04658
0	1	12.0274
0	1	12.0247
0	1	12.3781
0	1	12.6137
0	1	11.4137
0	1	11.3945
0	1	12.6932
0	1	12.3123
0	1	12.389
0	1	10.8274
0	1	11.3342
0	1	12.0082
1	0	7.08219
0	1	11.1178
0	1	11.011
0	1	11.5589
0	1	12.2712
0	1	11.4603
0	1	11.2795
0	1	11.8137
0	1	11.411
0	1	11.6904
0	1	12.6164
0	1	12.7699
0	1	12.3589
0	1	12.6877
0	1	11.6027
0	1	13.074
0	1	13.2877
0	1	12.6137
0	1	11.337
0	1	8.14247
0	1	11.7123
0	1	11.9644
0	1	13.0932
0	1	13.2712
0	1	11.0164
0	1	4.09041
0	1	11.3233
0	1	12.3726
0	0	11.8466
0	1	12.4219
0	1	11.1507
0	1	11.4575
0	1	11.3315
0	0	12.3233
0	1	11.8685
0	1	12.1205
0	1	13.4575
0	1	11.4301
0	1	12.1507
0	1	11.2219
0	1	12.0356
0	1	9.56438
0	1	12.2055
0	1	11.5781
0	1	11.874
0	1	11.1562
0	1	11.4
0	1	10.8356
0	1	12.5699
0	0	12.6164
0	1	10.9671
0	1	5.2137
0	0	11.2712
0	1	11.5808
0	1	12.5315
0	1	2.6274
0	1	9.87123
0	1	13.3452
0	1	12.7233
0	0	12.2
0	1	13.0575
0	1	11.1918
0	1	12.6274
0	1	13.0247
0	1	12.1288
0	1	11.5397
0	1	12.263
0	1	13.3123
0	1	12.4082
0	1	13.4384
0	1	10.6986
0	1	11.5753
0	1	10.8849
0	1	11.7781
0	1	10.8575
0	1	11.9753
0	0	11.3479
0	1	11.7671
0	1	11.6356
0	1	10.8137
0	0	13.2795
0	1	11.6247
0	1	13.3205
0	1	12.063
0	1	12.4795
0	1	12.0192
0	1	12.8219
0	0	8.06301
0	1	10.8137
0	1	12.7096
0	1	11.7781
0	1	13.8
0	1	13.1288
0	1	12.4164
0	1	11.1425
0	1	10.8466
0	1	11.611
0	1	12.0082
1	1	10.6411
0	0	11.326
0	1	10.8685
1	1	8.94247
0	1	11.4575
0	1	10.7342
0	1	11.0685
0	0	11.4027
0	1	11.0493
0	0	13.7205
0	1	11.1452
0	1	12.5616
0	1	12.8
0	1	10.9068
0	0	12.0247
0	1	13.063
0	0	11.7288
0	1	11.6822
0	1	10.9151
0	1	11.3288
0	1	12.4438
0	1	11.3616
0	1	11.5973
0	0	11.4712
0	0	13.0959
1	1	1.44658
0	1	11.326
0	1	10.7288
0	0	11.7151
0	1	12.3233
0	1	11.4274
0	1	12.5644
0	1	5.12603
0	1	11.3945
0	1	13.7644
0	0	12.7534
0	1	12.1726
0	1	11.8438
0	1	12.4822
0	1	10.9973
0	1	11.9699
1	1	4.29863
0	1	11.4137
0	1	12.4959
0	1	11.1178
0	1	11.8904
0	0	10.9973
0	1	11.4
0	1	13.789
0	1	11.5918
0	1	11.3096
0	1	11.5781
0	0	12.3041
1	0	8.23562
0	1	12.1562
0	1	11.326
0	1	12.1753
1	1	9.58356
0	1	12.0384
0	0	11
0	1	12.6137
0	1	11.4137
0	0	10.7973
0	1	12.6521
0	1	12.8575
0	1	11.4411
0	1	12.5014
0	1	11.463
0	1	12.0219
0	1	10.8247
0	1	10.8685
0	1	10.8849
0	1	12.9479
0	1	11.1973
1	1	5.51781
0	1	11.3233
0	1	11.1315
0	1	11.3151
0	1	13.3781
0	0	10.8658
0	1	11.789
0	1	12.2932
0	1	11.0384
0	1	12.8274
0	1	11.0356
1	1	2.66301
0	1	12.611
0	1	11.9479
0	1	11.8521
0	0	10.863
0	1	12.5452
0	1	13.063
0	1	13.6822
0	0	1.38904
0	0	11.9452
0	1	10.9123
0	1	10.5479
0	1	11.1781
0	1	12.8466
0	1	11.5589
0	1	12.8521
0	1	10.9973
0	1	8.09589
0	1	11.6164
[truncated: 178,447 more rows]

## Sheet: Figure S2 F
co-occurrence	EAT-Lancet	survival time
0	1	11.4274
0	1	10.7534
0	1	11.3233
0	1	11.9205
0	1	12.6986
0	1	10.811
0	1	12.3068
0	1	11.6493
0	1	13.8685
0	1	12.4767
0	0	12.463
0	1	13.0493
0	1	12.6411
0	0	11.5726
0	1	11.8685
0	1	11.6712
0	1	11.1041
0	1	11.0658
0	1	11.3836
0	0	11.2877
0	1	11.3644
0	1	10.8575
0	1	10.8521
0	1	11.0849
0	0	10.8438
0	1	10.926
0	1	11.9836
0	0	10.9644
0	1	12.8055
0	1	11.874
0	0	13.0521
0	1	12.7123
0	1	10.7151
0	1	12.4384
0	1	12.389
0	1	11.011
0	1	13.4932
0	1	11.7397
0	1	10.7616
0	1	9.89041
0	0	11.0548
0	1	12.0384
0	1	10.8301
0	1	12.1699
0	1	12.4658
0	1	12.3397
0	1	12.3151
0	0	11.4603
0	0	10.8356
0	1	11.9808
0	1	11.1342
0	1	11.3151
0	1	11.3288
0	1	11.4959
0	0	11.6247
0	1	13.4247
0	1	10.8274
0	1	12.4164
0	0	11.6356
0	1	11.3479
0	1	13.0603
0	1	12.2849
0	1	11.4137
0	1	10.9096
0	1	12.0603
0	0	11.4959
0	1	11.6137
0	1	11.5781
0	1	11.3233
0	1	10.8
0	1	11.8712
0	1	13.0027
0	1	12.0521
0	1	10.7808
0	1	10.9671
0	1	10.8247
0	1	13.4712
0	1	11.0986
0	1	8.39726
0	1	13.2795
0	1	11.0986
0	1	11.3945
0	1	11.3836
0	1	11.4137
0	1	12.6301
0	1	12.2904
0	1	13.611
0	1	11.7151
0	1	10.8137
0	1	11.211
0	1	11.1753
0	0	12.6411
0	1	12.8
0	1	13.3123
0	0	13.7041
0	1	11.6575
0	1	11.937
0	1	11.5452
0	1	10.8055
0	1	10.8493
0	1	11.4575
0	1	13.4658
0	1	11.0548
0	0	12.5425
0	1	11.611
0	1	12.7096
0	1	12.5425
0	1	11.4027
0	1	11.6904
0	1	11.1425
0	1	11.411
0	1	13.2658
0	1	11.7397
0	1	10.7918
0	1	12.0247
0	1	12.0164
0	0	11.3342
0	0	12.0192
0	1	11.3644
0	1	11.0164
0	1	12.3863
0	1	11.2986
0	1	12.063
0	1	13.3836
0	1	10.8849
0	1	11.5479
0	1	11.1644
0	1	11.5726
0	1	12.6164
0	1	12.6493
0	1	11.4849
0	1	12.4411
0	1	11.0575
0	1	12.6356
0	1	10.8082
0	1	10.9616
0	1	10.8247
0	0	3.05205
0	1	13.1151
0	1	12.6
0	1	12.9151
0	1	11.189
0	1	13.0164
0	1	11.326
0	1	12.1315
0	1	13.3123
0	1	11.337
0	1	11.0767
0	1	12.1288
0	1	10.8932
0	1	12.674
0	1	11.2795
0	1	12.5151
0	0	13.1151
0	1	11.5068
0	1	11.5753
0	1	10.9507
0	1	11.4877
0	1	11.5562
0	1	10.9479
0	1	12.4795
0	1	12.674
0	0	11.6932
0	1	3.16986
0	1	12.7123
0	0	12.0329
0	1	10.8575
0	0	11.7671
0	1	13.726
0	1	13.4137
0	1	10.7534
0	1	11.6521
0	1	13.5918
0	1	12.4877
0	1	12.411
0	1	10.8575
0	1	11.389
0	0	13.2904
0	1	12.1342
0	1	12.8959
0	1	11.6712
0	0	11.8877
0	1	12.2932
0	1	12.1151
0	1	10.9836
0	1	11.9616
0	1	12.0466
0	1	11.5644
0	1	9.12055
0	1	12.5014
0	1	12.2767
0	1	11.1315
0	1	11.5781
0	0	13.6575
0	1	11.2877
0	1	11.4411
0	0	12.3205
0	1	11.7562
0	1	12.8
0	1	11.0493
0	1	11.5068
0	1	12.1041
0	1	11.9644
0	1	12.6219
0	1	5.96986
0	0	10.8849
0	1	11.0575
0	1	12.3644
0	1	11.3562
0	1	11.4521
0	1	11.7068
0	1	11.6685
0	1	10.7315
0	1	13.3014
0	1	12.9288
0	1	11.0849
0	1	12.1726
0	1	12.0795
0	1	11.1726
0	1	12.3781
0	1	10.9123
0	0	10.8658
0	1	13.6
0	1	12.2849
0	1	13.1589
0	1	12.1918
0	1	13.1397
0	1	13.6384
0	1	11.7562
0	1	10.6795
0	1	12.1151
0	1	12.2685
0	1	12.0959
0	1	11.4712
0	0	11.5863
0	1	13.3315
0	1	11.5863
0	1	12.3973
0	1	7.80822
0	1	11.6301
0	1	11.5479
0	1	11.6959
0	1	12.726
0	0	12.6466
0	1	12.3342
0	1	10.7863
0	0	11.9425
0	1	11.6603
0	1	10.7616
0	1	12.0247
0	1	11.3808
0	1	12.8192
0	1	11.0411
0	1	12.6932
0	1	12.0932
0	1	12.537
0	1	11.6027
0	1	10.7671
0	1	12.5589
0	1	11.5178
0	1	12.2767
0	1	10.8822
0	1	11.874
0	1	12.537
0	1	11.0548
0	1	11.0384
0	1	10.7616
0	1	12.9781
0	1	11.1397
0	1	13.137
0	0	12.7041
0	1	11.7096
0	1	12.6849
0	1	13.8849
0	1	12.537
0	1	12.3973
0	1	8.14247
0	1	13.7288
0	1	12.474
0	1	12.1945
0	1	11.6055
0	1	11.6795
0	1	10.789
0	0	12.3014
0	1	11.3534
0	1	12.0274
0	1	13.3233
0	1	11.4795
0	1	11.3178
0	1	10.8849
0	1	13.5096
0	1	11.6795
0	1	12.0548
0	1	11.5014
0	1	12.7808
0	1	11.5068
0	1	11.9699
0	1	12.9836
0	1	10.7315
0	1	10.9973
0	1	11.7096
0	1	11.3479
0	1	12.3205
0	1	13.0192
0	1	12.6932
0	1	10.7014
0	1	12.589
0	0	12.1123
0	1	11.6384
0	1	13.063
0	1	10.9836
0	1	12.1534
0	1	11.4438
0	1	11.4411
0	1	11.2932
0	1	11.4192
0	1	11.6329
0	1	10.8521
0	1	11.7863
0	1	11.3096
0	1	12.7288
0	1	12.1616
0	1	11.3178
0	0	10.9397
0	1	11.6247
0	1	10.9068
0	1	10.8384
0	1	12.7123
0	1	10.9096
0	1	11.4027
0	1	11.3562
0	1	12.8301
0	1	13.3041
0	1	13.2795
0	1	13.1726
0	1	12.1205
0	1	10.7507
0	1	11.8904
0	1	12.6027
0	1	11
0	1	11.5644
0	1	11.5479
0	1	11.4055
0	1	10.7205
0	1	13.7425
0	1	12.1534
0	1	12.9918
0	1	10.7945
0	0	10.9534
0	1	10.7753
0	1	12.3644
0	1	11.4904
0	1	11.4301
0	1	12.5644
0	1	5.42192
0	1	13.0959
0	1	12.526
0	1	12.474
0	1	10.8082
0	1	11.9096
0	1	10.9014
0	1	11.274
0	1	12.0329
0	1	11.3233
0	1	10.8438
0	1	11.6
0	1	12.9562
0	1	11.4384
0	1	11.9096
0	1	11.8493
0	1	10.9123
0	1	12.1507
0	1	10.737
0	1	13.5863
0	1	9.42466
0	1	13.3644
0	1	7.78082
0	1	11.9178
0	1	12.7452
0	1	12.3918
0	1	12.8603
0	1	11.8301
0	1	11.3918
0	1	11.326
0	0	11.8877
0	1	13.3671
0	1	10.9014
0	1	11.8274
0	1	11.1808
0	1	11.6493
0	1	13.1288
0	1	11.7288
0	1	12.8822
0	1	13.7836
0	1	11.6137
0	0	12.3507
0	1	12.7562
0	1	10.7808
0	1	12.4466
0	1	13
0	1	11.4055
0	1	12.9452
0	1	12.4767
0	1	11.6411
0	1	11.1918
0	1	10.8575
0	1	12.0329
0	1	11.0795
0	1	10.7945
0	1	13
0	1	13.3041
0	1	8.74247
0	1	12.1671
0	1	13.5233
0	1	11.3562
0	1	10.9452
0	1	12.4959
0	1	11.7315
0	1	11.0438
0	1	11.3178
0	1	11.6
0	1	12.8
0	1	11.6027
0	1	10.7753
0	1	10.7781
0	1	13.7425
0	1	12.4192
0	1	11.7671
0	1	10.9096
0	1	11.5534
0	1	12.4466
0	1	11.4274
0	1	11.6575
0	1	13.3068
0	1	11.126
0	1	10.874
0	1	11.0384
0	1	10.8575
0	1	13.6521
0	1	11.1918
0	1	12.4164
0	1	11.726
0	1	10.8877
0	1	11.4603
0	1	11.5233
0	1	12.8411
0	1	13.1397
0	1	12.7452
0	1	13.6548
0	1	11.4849
0	1	11.6411
0	1	13.6329
0	1	12.2959
0	1	13.1507
0	0	11.3315
0	1	11.2795
0	1	10.8301
0	1	10.8438
0	1	12.8575
0	1	10.8767
0	0	12.8603
0	1	11.4192
0	1	12.9151
0	1	13.7671
0	1	7.52329
0	1	11.1425
0	1	11.2986
0	1	10.8356
0	1	12.3726
0	1	12.9041
0	1	11.337
0	1	11.989
0	1	12.0767
0	1	12.1507
0	1	11.4027
0	1	13.6274
0	1	12.9562
0	1	12.0548
0	1	10.7863
0	1	10.7123
0	1	12.0466
0	1	11.2685
0	1	11.3041
0	1	11.8986
0	1	11.8904
0	1	12.0055
0	0	12.8247
0	1	12.9205
0	1	12.3479
0	1	11.3342
0	1	11.4795
0	0	11.9945
0	1	12.8137
0	1	12.5726
0	1	11.8055
0	1	10.7233
0	1	11.726
0	1	10.7534
0	0	5.58904
0	1	13.8438
0	1	13.5315
0	1	12.5151
0	1	11.5562
0	1	13.6192
0	1	11.7836
0	0	11.5479
0	1	11.6438
0	1	11.6301
0	1	11.8219
0	1	4.6
0	1	12.1014
0	1	11.8329
0	1	10.8685
0	1	11.3616
0	1	11.4712
0	1	11.6219
0	1	11.6795
0	1	13.5178
0	1	13.1699
0	1	11.4411
0	0	11.0082
0	1	13.4904
0	1	11.9233
0	1	10.789
0	1	10.8301
0	1	11.4137
0	1	12.2959
0	1	11.7288
0	1	12.9041
0	1	11.4219
0	1	12.6521
0	1	12.0849
0	1	12.8219
0	1	11.7644
0	1	12.274
0	1	10.7699
0	0	11.5863
0	1	12.5589
0	1	10.8466
0	1	13.4192
0	1	11.4658
0	0	13.6877
0	1	11.4986
0	0	11.2164
0	1	10.7507
0	1	10.8712
0	1	11.0986
0	1	11.5753
0	1	11.4658
0	1	12.4685
0	1	12.9452
0	1	13.2137
0	1	11
0	1	12.9973
0	1	13.7671
0	1	12.5753
0	0	11.3178
0	1	12.9753
0	0	12.4521
0	1	11.1151
0	1	12.1151
0	1	11.6575
0	1	11.9233
0	1	10.7945
0	0	12.4
0	1	13.5589
0	1	12.7096
0	1	12.0329
0	1	11.4575
0	1	12.6521
0	1	12.463
0	1	11.5178
0	1	11.674
0	1	13.1863
0	1	10.9479
0	1	11.0301
0	1	11.3096
0	0	11.9315
0	1	12.2767
0	1	12.6959
0	1	12.9781
0	1	12.4192
0	1	11.6603
0	0	11.1616
0	1	11.2877
0	1	11.5534
0	1	10.8082
0	1	10.6849
0	1	10.7945
0	1	11.9123
0	1	11.9699
0	1	6.16438
0	1	12.5068
0	1	11.7479
0	1	11.1808
0	1	11.5562
0	1	12.2849
0	0	12.9726
0	1	10.7753
0	1	10.8274
0	0	11.0192
0	1	11.0356
0	1	11.0877
0	0	11.9781
0	1	12.5452
0	1	13.6877
0	1	12.3534
0	1	11.663
0	1	12.5014
0	1	11.389
0	1	5.52877
0	1	12.1726
0	1	12.1151
0	1	12.5014
0	1	11.4685
0	1	10.9014
0	1	11.5342
0	1	8.78904
0	1	10.8685
0	1	10.9096
0	1	12.8712
0	1	13.6384
0	1	7.70685
1	1	1.09041
0	1	11.5205
0	1	10.7918
0	1	11.9452
0	1	12.063
0	1	12.4384
1	1	10.2959
0	1	11.726
0	1	11.0055
0	1	11.0055
0	1	12.7507
0	1	13.6356
0	1	11.8247
0	1	13.4192
0	1	12.4795
0	1	13.1178
0	1	12.0274
0	1	12.0329
0	1	12.2767
0	1	12.7096
0	1	11.7288
0	1	11.7753
0	1	12.611
0	1	11.0548
0	1	10.7479
0	1	11.5178
0	1	11.9096
0	1	12.263
0	1	12.9671
0	1	11.3233
0	1	10.8274
0	1	4.79452
0	1	11.7205
0	1	11.5068
0	1	11.5836
0	1	9.4
0	1	13.4384
0	1	10.7479
0	1	12.9726
0	1	11.0082
0	1	11.389
0	1	11.1945
0	1	11.8658
0	0	12.137
0	1	11.5945
0	1	11.6027
0	0	10.9068
0	1	10.789
0	1	11.9178
0	1	12.6603
0	1	11.7945
0	0	11.7753
0	1	11.6603
0	1	13.3397
0	1	11.6603
0	1	10.8438
0	1	12.5425
0	1	10.8384
0	1	11.9397
0	1	12.3397
0	1	12.6411
0	1	12.6959
0	1	11.9178
0	0	10.8274
0	1	11.4712
0	1	12.2877
0	1	11.6356
0	1	11.1973
0	1	13.1288
0	1	12.2822
0	1	13.6384
0	1	12.5425
0	0	11.4301
0	1	11.1151
0	1	11.6027
0	1	10.8274
0	1	11.9644
0	1	11.1808
0	1	13.1315
0	1	12.4301
0	1	11.8795
0	1	11.8438
0	1	11.1534
0	1	11.9397
0	1	13.0192
0	1	10.7945
0	1	13.3507
0	1	11.4219
0	1	11.1342
0	1	11.6247
0	1	11.6932
0	0	10.7781
0	1	13.2027
0	1	12.9068
0	1	10.926
0	1	10.9973
0	1	11.0192
0	1	12.4247
0	1	11.4027
0	1	12.3014
0	1	12.0932
0	1	11.137
0	0	5.35068
0	1	12.6685
0	1	11.0411
0	1	11.0192
0	1	11.6384
0	1	12.7288
0	1	12.8603
0	1	11.1342
0	1	10.6959
0	1	12.5233
0	1	7.99726
0	1	12.1534
0	1	11.4219
0	1	12.6795
0	1	12.3096
0	1	13.211
0	1	11.0274
0	1	11.0493
0	1	10.7534
0	1	13.3507
0	1	12.937
0	1	12.5041
0	1	11.1699
0	1	12.6877
0	1	11.3315
0	1	10.7315
0	1	10.9616
0	1	10.7205
0	1	12.7836
0	1	13.9452
0	1	12.1616
0	0	12.474
0	1	11.6795
0	1	11.1562
0	1	10.989
0	0	2.0274
0	1	10.7507
0	1	11.3233
0	1	13.3671
0	0	12.4192
0	1	11.389
0	1	12.0082
0	1	11.2849
0	1	12.674
0	1	13.7973
0	1	11.4219
0	1	12.1123
0	1	10.9014
0	1	12.6219
0	1	10.8438
0	0	12.3479
0	1	11.3562
0	1	11.1205
0	1	11.6247
0	1	12.9151
0	1	11.937
0	1	11.7315
0	1	11.5452
0	1	11.6904
0	1	13.3014
0	1	10.8356
0	1	11.7781
0	1	11.6027
0	1	12.0466
0	1	12.1397
0	1	12.8384
0	1	10.9699
0	1	11.0767
0	1	10.7479
0	1	12.9781
0	1	10.7397
0	1	10.9041
0	1	11.3726
0	1	11.6767
0	1	10.9973
0	1	11.7945
0	1	13.5315
0	0	11.1534
0	1	12.7534
0	1	12.7644
0	1	11
0	1	11.3534
0	1	11.2904
0	1	11.1945
0	1	13.137
0	1	11.726
0	1	13.0959
0	1	11.6795
0	1	10.8055
0	1	10.8247
0	1	12.4247
0	1	12.0164
0	1	11.9863
0	1	12.7041
0	1	11.5836
0	1	12.1233
0	1	12.6356
0	1	11.4767
0	0	12.5041
0	1	12.4795
0	1	10.9288
0	1	11.7945
0	1	11.0384
0	0	11.8438
0	1	12.263
0	1	11.1507
0	0	12.8247
0	1	10.7616
0	1	11.3041
0	1	11.3699
0	1	11.3616
0	1	13.5699
0	1	10.3918
0	0	12.1178
0	1	10.7342
0	1	13.4959
0	1	12.1534
0	0	11.9836
0	1	13.3562
0	1	11.0247
0	1	11.4822
0	1	11.4438
0	1	11.4027
0	1	12.7671
0	1	10.9479
0	1	12.9342
0	1	11.5973
0	1	13
0	1	11.4575
0	1	10.9205
0	1	11.2712
0	1	10.7781
0	1	12.8137
0	1	11.5068
0	1	12.211
0	0	12.4
0	1	11.0384
0	0	10.8548
0	1	9.96438
0	1	12.4767
0	1	11.7534
0	1	11.9014
0	1	5.77534
0	0	10.7397
0	1	12.1041
0	1	10.8685
0	1	12.7808
0	1	13.4164
0	1	11.8027
0	1	13.0603
0	1	11.4493
0	1	10.7288
0	1	12.211
0	1	12.926
0	1	12.7671
0	1	12.1288
0	1	11.8603
0	1	10.7918
0	1	11.5041
0	1	11.4493
0	1	12.3918
0	1	12.674
0	1	10.8466
0	1	12.1151
0	1	11.4959
0	1	10.7425
0	1	11.4822
0	1	11.9425
0	1	8.90685
0	1	11.389
0	1	12.3288
0	1	11.2192
0	1	11.5726
0	1	11.7726
0	1	11.9808
0	1	10.7918
0	1	10.7233
0	1	11.663
0	1	10.7425
0	1	11.4027
0	1	12.1863
0	1	13.8575
0	1	12.6493
0	1	10.7151
0	1	12.3014
0	0	11.4329
0	1	11.4493
0	0	12.4548
0	1	12.0795
0	0	10.8466
0	1	11.0685
0	1	13.4164
0	1	12.1808
0	1	11.8055
0	1	11.2849
0	1	11.3452
0	1	12.6164
0	0	12.0247
0	1	11.5534
0	1	10.8658
0	1	11.389
0	1	10.9041
0	0	11.0356
0	0	11.2192
0	0	13.3863
0	1	11.3836
0	1	12.6356
0	1	5.66575
0	1	12.4082
0	0	13.0575
0	1	11.6027
0	1	10.9589
0	1	11.1616
0	1	12.0575
0	1	13.2137
0	1	12.6932
0	1	11.5342
0	1	11.8548
0	1	11.4575
0	1	10.7781
0	1	11.6329
0	1	12.0219
0	1	10.8247
0	1	12.5205
0	1	11.3753
0	1	11.5014
0	1	11.5918
0	1	12.2055
0	1	12.6548
0	1	10.8712
0	1	12.2877
0	1	10.8822
0	1	12.2822
0	1	12.6082
0	1	12.1151
0	1	3.6274
0	1	10.9507
0	1	12.4411
0	1	10.7671
0	1	12.3671
0	1	13.0247
0	1	11.9397
0	1	12.3589
0	0	12.4164
0	0	13.4959
0	1	12.8849
0	0	10.926
0	1	11.9973
0	1	11.526
0	1	11.4849
0	1	10.7288
0	1	13.263
0	1	11.6521
0	0	12.6466
0	1	11.4658
0	0	11.5342
0	1	12.3644
0	0	12.9616
0	1	11.5178
0	1	13.6274
0	1	11.3616
0	1	12.3315
0	1	11.274
0	1	12.9452
0	1	11.3151
0	1	12.9534
0	1	7.68219
0	1	10.7123
0	1	12.1014
0	1	11.7096
0	1	11.6137
0	1	12.1918
0	1	12.4767
0	1	12.6521
0	1	11.6329
0	1	13.7342
0	1	13.3699
0	1	12.3452
0	1	10.8521
0	1	11.3753
0	0	13.5863
0	1	11.5342
0	1	12.5452
0	1	11.4493
0	1	11.7753
0	1	13.0548
0	1	11.5233
0	1	11.6055
0	0	12.9041
0	1	13.3699
0	1	11.4411
0	1	11.937
0	1	11.0027
0	0	11.2685
0	1	12.4466
0	1	12.7836
0	1	10.8082
0	1	10.8466
0	0	11.6384
0	1	10.7918
0	1	11.9616
0	1	11.9452
0	1	12.4603
0	1	11.989
0	1	11.4767
0	1	10.9205
0	1	12.0932
0	1	12.4055
0	1	10.9507
1	1	3.02466
0	1	11.3123
0	1	13.4767
0	1	11.4137
0	1	10.7178
0	1	2.00274
0	1	11.2767
0	1	10.8575
0	1	11.4822
0	1	11.7726
0	1	12.9233
0	1	11.8959
0	1	13.2658
0	1	12.2192
0	0	12.0164
0	1	10.2932
0	1	11.0932
0	0	12.0932
0	1	11.6055
0	1	10.8
0	1	11.7151
0	1	12.9973
0	1	10.8082
0	0	10.7397
0	0	11.7151
0	1	12.3397
0	1	11.3507
0	1	12.8192
0	0	10.7479
0	1	11.0082
0	1	12.8877
0	1	11.6795
0	1	12.8493
0	1	10.7973
0	1	11.4219
0	1	12.9534
0	1	10.7589
0	1	10.8164
0	1	12.8575
0	1	11.4247
0	1	10.7288
0	1	12.4932
0	1	10.9205
0	1	12.926
0	1	10.9096
0	1	11.1205
0	1	10.7507
0	1	5.38356
0	1	11.1808
0	0	11.5096
0	1	11.463
0	1	13.6438
0	1	10.7562
0	1	11.0932
0	1	11.389
0	1	10.9863
0	1	11.3644
0	1	11.0685
0	1	10.8822
0	0	10.9671
0	1	13.4411
0	1	11.2082
0	1	10.7589
0	1	12.7616
0	1	12.2164
0	1	11.9616
0	1	11.5753
0	0	10.1205
0	1	13.4247
0	1	12.611
0	1	11.4411
0	1	13.4603
0	1	12.4164
0	1	11.8795
0	1	12.4658
0	1	11.5589
0	1	12.0466
0	1	10.7205
0	0	4.65205
0	1	11.1836
0	0	11.7589
0	0	12.5315
0	1	10.7288
0	1	11.6
0	1	13.4384
0	1	12.1178
0	1	12.7671
0	0	12.0548
0	1	12.3205
0	1	10.8521
0	0	12.0575
0	1	11.4247
0	1	11.274
0	1	12.5808
0	1	12.0521
0	0	11.5096
0	1	11.526
0	1	11.1151
0	1	10.8822
0	0	7.22466
0	1	11.9068
0	1	11.5836
0	1	11.5726
0	1	13.4082
0	1	11.4822
0	1	11.5808
0	1	12.0356
0	1	10.8466
0	1	13.4082
0	0	13.5589
0	1	12.6986
1	1	5.70411
0	0	11.0877
0	1	11.6356
0	0	12.9918
0	1	11.6877
0	1	11.6
0	1	12.7644
0	1	13.4603
0	1	10.9151
0	1	11.5616
0	1	13.1781
0	1	11.7151
0	1	11.7123
0	1	11.4192
0	1	13.3397
0	1	11.7288
0	1	12.1726
0	1	12.3479
0	0	13.3863
0	1	11.1041
0	1	11.1205
0	1	11.3452
1	1	4.10685
0	1	12.0712
0	1	12.1699
0	1	11.6055
0	1	11.4904
0	1	11.1726
0	0	10.8575
0	1	12.7178
0	1	11.5808
0	1	11.3945
0	1	12.4274
0	1	12.5589
0	1	12.0959
0	1	12.7068
0	1	11.4959
0	1	11.3945
0	1	10.6986
0	1	12.0849
0	1	11.6137
0	1	12.7699
0	1	12.5014
0	1	11.6877
0	1	8.85205
0	1	13.189
0	1	12.5425
0	0	10.9342
0	1	12.6795
0	1	12.6356
0	1	11.3753
0	1	12.6712
0	1	13.0384
0	1	11.0274
0	1	12.5507
0	1	13.0822
0	1	11.4877
0	1	12.4438
0	1	11.0027
0	1	12.9425
0	1	10.8548
0	1	11.6027
0	1	13.1562
0	1	11.4877
0	1	12.3973
0	0	12.1753
0	1	12.4
0	1	11.0301
0	1	11.6192
0	1	12.3973
0	1	12.4
0	0	11.0849
0	1	11.6685
0	1	11.4247
0	1	12.0712
0	1	11.9973
0	1	11.4027
0	1	10.7863
0	1	12.3205
0	1	10.7753
0	1	10.7699
0	1	11.3753
0	1	12.389
0	1	10.7534
0	1	10.526
0	1	12.2767
0	1	11.0603
0	0	12.263
0	1	13.3397
0	0	12.4685
0	1	10.8575
0	1	12.5534
0	1	11.6329
0	1	12.8877
0	1	11.1068
0	0	11.7699
0	1	10.4767
0	0	11.3068
0	1	11.3808
0	1	11.8822
0	1	12.6301
0	1	12.1562
0	1	12.8712
0	1	12.4247
0	1	11.3507
0	1	12.5068
0	1	11.4274
0	1	11.0274
0	1	11.3425
0	1	11.8329
0	1	13.6712
0	1	10.9096
0	0	10.8849
0	1	12.1808
0	1	13.1781
0	1	13.2658
0	1	10.7781
0	0	12.4247
0	1	11.5151
0	1	11.4137
0	1	10.7178
0	1	11.3342
0	1	10.874
0	1	10.789
0	1	11.9781
0	1	12.0438
0	1	12.737
0	1	11.337
0	1	11.8658
0	1	10.9068
0	1	12.9863
0	0	11.6247
0	1	10.8575
0	1	11.8493
0	1	13.3863
0	1	11.8603
0	1	11.7589
0	0	12.0192
0	1	11.6356
0	0	11.7644
0	1	11.6137
0	1	11.2959
0	1	11.6192
0	1	11.3288
0	0	12.6877
0	0	13.3699
0	1	11.6767
0	1	12.6301
0	1	10.7123
0	1	11.7973
0	1	10.8301
0	1	11.1507
0	0	13.3288
0	1	12.8411
0	1	11.0959
0	1	11.6384
0	0	11.4575
0	0	12.9151
0	1	11.7397
0	1	10.811
0	1	11.011
0	1	10.926
0	1	10.9068
0	1	12.8219
0	1	12.6411
0	1	11.9616
0	1	10.8822
0	1	13.0164
0	1	11.5562
0	1	9.53699
0	1	10.7479
0	1	11.4027
0	1	11.3315
0	1	11.6986
0	1	11.663
0	1	11.5014
0	1	11.9973
0	1	13.8247
0	1	10.789
0	0	13.263
0	1	12.6712
0	1	11.6493
0	0	12.1178
0	1	12.6603
0	1	10.537
0	1	10.8082
0	0	11.5397
0	0	11.0932
0	1	13.6767
0	0	12.3507
0	1	11.4904
0	1	10.9041
0	1	10.989
0	1	11.6603
0	1	11.9041
0	1	12.0466
0	1	12.8027
1	1	6.06575
0	1	11.4959
0	1	10.737
0	1	11.3288
0	1	11.4247
0	1	10.9205
0	1	11.0301
0	1	10.6932
0	1	11.1014
0	1	11.3753
0	1	12.789
0	1	11.5397
0	1	12.2137
0	0	12.4932
0	1	3.35616
0	1	12.6521
0	1	11.5425
0	1	12.4438
0	1	12.9014
1	1	9.19452
0	1	10.8466
0	1	10.8932
0	1	12.3068
0	0	11.0219
0	1	11.0247
0	0	11.0466
0	1	11.8548
0	1	13.1726
0	1	11.3616
0	1	12.863
0	1	11.411
0	1	12.9836
0	1	12.4384
0	1	11.6932
0	0	11.3808
0	1	12.9616
0	1	10.9288
0	1	10.7726
0	1	11.5644
0	1	11.4603
0	1	11.9123
0	1	11.8685
0	0	11.874
0	1	12.9342
0	1	12.4849
0	1	11.3616
0	1	11.7288
0	1	11.811
0	1	11.4082
0	1	11.5945
0	1	12.0932
0	1	10.8767
0	1	10.8521
0	0	11.4822
0	1	11.1534
0	1	11.7452
0	1	13.8411
0	1	10.7534
0	1	10.9699
0	1	13.0384
0	1	11.5452
0	1	11.189
0	1	10.8356
0	1	10.9616
0	1	10.926
0	0	10.9863
0	1	12.474
0	1	12.4301
0	1	11.9945
0	1	11.3808
0	1	10.7863
0	1	10.737
0	1	12.5781
0	1	11.3288
0	1	12.0137
0	1	11.6384
0	1	12.1315
0	1	10.8274
0	1	13.3123
0	0	13.2685
0	1	11.7973
0	1	10.7699
0	1	13.6384
0	1	11.7534
0	1	13.0219
0	1	10.874
0	1	11.6521
0	1	12.7096
0	1	10.9123
0	0	11.0055
0	1	11.4219
0	1	13.5507
0	1	12.5644
0	1	10.7918
0	1	11.5041
0	1	12.3589
0	1	12.9726
0	1	11.5589
0	1	12.3699
0	1	11.0247
0	0	11.4
0	1	11.7452
0	1	12.611
0	1	12.1973
0	0	13.3973
0	0	11.5233
0	1	12.8438
0	1	10.8822
0	1	11.4849
0	0	12.5945
0	1	11.9808
0	1	11.4411
0	1	12.7616
0	1	6.17808
0	0	10.9671
0	1	12.1973
0	1	11.3288
0	1	13.1342
0	1	11.2877
0	1	11.7726
0	1	11.7562
0	1	12.6027
0	1	11.3288
0	1	12.0055
0	1	10.8
0	1	13.3123
0	1	11.9616
0	1	13.4712
0	1	10.8082
0	0	13.4438
0	1	11.9205
0	1	10.9342
0	1	11.4575
0	1	11.3918
0	1	12.1562
0	1	10.7918
0	1	12.6767
0	1	11.326
0	1	11.2137
0	1	13.463
0	1	11.5096
0	1	13.0795
0	1	11.8849
0	1	10.8164
0	1	12.0329
0	1	11.4685
0	1	12.2082
0	1	11.3425
0	1	11.5534
0	1	12.0521
0	1	10.9836
0	0	11.5096
0	1	12.863
0	1	10.9507
0	1	11.4795
0	1	11.863
0	1	12.9808
0	1	10.7973
0	1	11.7589
0	0	11.0685
0	0	13.2822
0	1	9.81644
0	1	10.7425
0	1	11.4247
0	1	10.8767
0	1	11.3507
0	1	12.6
0	1	12.9479
0	0	11.0603
0	1	9.6137
0	1	10.863
0	0	10.6986
0	1	11.2
0	1	11.1014
0	1	12.3973
0	1	12.137
0	1	11.1699
0	1	13.6329
0	1	7.74521
0	1	13.7589
0	1	12.389
0	0	12.8822
0	1	12.5178
0	1	13.4658
0	1	8.97808
0	1	10.9096
0	1	10.7781
0	1	11.3644
0	1	11.789
0	1	12
0	1	6.14247
0	1	12.7753
0	0	10.8548
0	1	11.0411
0	1	12.1918
0	1	12.9616
0	1	10.8301
0	1	12.9397
0	0	12.9068
0	0	12.9397
0	1	13.3671
0	1	11.9397
0	1	11.4301
0	1	12.2685
0	1	12.8274
0	0	12.9918
0	1	10.8384
0	1	10.7973
1	1	6.72603
0	1	13.5315
0	1	11.3233
0	1	13.3014
0	1	11.4685
0	1	12.1973
0	1	10.8493
0	0	11.4849
0	1	11.4027
0	1	12.411
0	0	13.7616
0	1	13.7068
0	1	12.0932
0	1	7.35068
0	1	11.6411
0	1	10.7534
0	1	11.4959
0	1	13.211
0	1	12.4822
0	1	11.7726
0	1	11.5014
0	1	10.7507
0	1	11.3452
0	1	13.1836
0	1	11.4603
0	1	12.3973
0	0	12.1233
0	0	13.1068
0	1	11.5205
0	0	12.8055
0	1	11.4959
0	1	12.3808
0	0	12.5918
0	0	11.4219
0	1	11.1452
0	1	11.0164
0	0	12.1041
0	1	11.0274
0	1	11.7288
0	1	13.0877
0	1	6.2
0	0	11.3096
0	1	11.3726
0	1	12.0795
0	1	12.1562
0	1	11.4082
0	1	10.7808
0	1	12.8986
0	1	12.6274
0	1	12.1726
0	1	11.7671
1	1	10.8438
0	1	12.1589
0	1	12.4548
0	1	12.1973
0	1	12.0219
0	0	11.3041
0	1	10.8548
0	1	10.7397
0	0	11.0384
0	1	11.8411
0	1	12.274
0	1	11.4795
0	1	11.7151
0	1	11.3068
0	1	12.463
0	1	12.1699
0	1	13.463
0	1	13.5753
0	1	13.8384
0	1	12.5973
0	1	12.8849
0	1	12.5808
0	1	12.3589
0	1	12.9096
0	1	11.5233
0	1	12.8137
0	0	10.8575
0	1	12.1096
0	1	11.6247
0	1	10.811
0	1	10.7726
0	1	12.0548
0	1	10.7151
0	1	10.7753
0	1	11.4986
0	1	10.7562
0	1	10.7534
0	1	10.7123
0	1	11.3808
0	1	12.8082
0	1	11.789
0	1	11.063
0	1	10.7562
0	1	11.6192
0	1	11.0164
0	1	12.5507
0	0	11.9836
0	1	11.6603
0	1	10.7479
0	1	11.3233
0	0	13.3014
0	0	12.411
0	1	13.274
0	0	11.4493
1	1	10.1781
0	1	11.4055
0	1	6.22466
0	1	13.6
0	1	12.9479
0	1	12.7178
0	1	12.8685
0	1	12.6219
0	1	11.8411
0	1	11.6247
0	1	13.6164
0	1	10.8575
0	1	11.1534
0	1	11
0	1	13.4137
0	1	10.8
0	1	13.3644
0	1	13.4082
0	1	12.1096
0	1	11.0493
0	1	12.5918
0	1	12.8685
0	1	12.6356
0	1	11.0411
0	1	12.0192
0	1	12.3918
0	1	11.6932
0	1	12.4027
0	1	12.2
0	1	11.6932
0	1	12.274
0	1	12.1041
0	1	10.9699
0	1	11.8082
0	1	10.7123
0	1	11.0027
0	1	10.7123
0	1	11.2904
0	1	12.0192
0	1	12.737
0	1	11.4986
0	1	11.6247
0	1	10.8932
0	1	13.0219
0	1	10.8466
0	1	12.5123
0	1	11.3452
0	1	12.0411
0	1	11.2685
0	1	11.0493
0	1	10.8082
0	1	12.5233
0	1	12.1507
0	0	11.4849
0	1	11.3151
0	1	11.8466
0	1	10.4932
0	1	12.6411
0	1	12.0849
0	1	12.9041
0	1	12.3205
0	1	10.5973
0	1	10.8849
0	1	11.3699
0	1	11.3616
0	1	12.9644
0	1	13.1836
0	1	11.1534
0	1	12.6548
0	1	12
0	1	11.9753
0	1	11.9753
0	1	12.2904
0	1	11.5945
0	1	12.4356
0	1	12.3425
0	1	11.189
0	1	11.4274
0	1	11.4849
0	1	12.3699
0	1	11.7644
0	1	12.4658
0	1	11.7397
0	1	11.4849
0	1	11.6137
0	1	12.6082
0	1	9.00822
0	1	11.2795
0	1	11.3671
0	1	12.189
0	1	11.9479
0	1	11.4219
0	1	11.4438
0	1	11.0849
0	1	10.9315
0	1	11.4411
0	1	2.8411
0	1	8.26027
0	1	11.6795
0	1	11.1425
1	1	3.0274
0	1	13
0	1	12.9479
0	1	10.9068
0	1	12.4247
0	1	12.3151
0	1	11.926
0	0	10.7863
0	1	11.4301
0	1	6.50137
0	1	7.66301
0	1	11.1781
0	1	12.526
0	1	11.6986
0	1	11.7288
0	1	10.7781
0	0	12.1397
0	0	10.8438
0	1	12.5562
0	1	13.4164
0	1	11.3425
0	0	11.011
0	1	11.4822
0	0	12.2658
0	1	10.7753
0	1	12.0548
0	0	12.1288
0	1	11.4603
0	1	12.4795
0	1	8.04658
0	1	12.0274
0	1	12.0247
0	1	12.3781
0	1	12.6137
0	1	11.4137
0	1	11.3945
0	1	12.6932
0	1	12.3123
0	1	12.389
0	1	10.8274
0	1	11.3342
0	1	12.0082
0	0	8.09041
0	1	11.1178
0	1	11.011
0	1	11.5589
0	1	12.2712
0	1	11.4603
0	1	11.2795
0	1	11.8137
0	1	11.411
0	1	11.6904
0	1	12.6164
0	1	12.7699
0	1	12.3589
0	1	12.6877
0	1	11.6027
0	1	13.074
0	1	13.2877
0	1	12.6137
0	1	11.337
0	1	8.14247
0	1	11.7123
0	1	11.9644
0	1	13.0932
0	1	13.2712
0	1	11.0164
0	1	4.09041
0	1	11.3233
0	1	12.3726
0	0	11.8466
0	1	12.4219
0	1	11.1507
0	1	11.4575
0	1	11.3315
0	0	12.3233
0	1	11.8685
0	1	12.1205
0	1	13.4575
0	1	11.4301
0	1	12.1507
0	1	11.2219
0	1	12.0356
0	1	9.56438
0	1	12.2055
0	1	11.5781
0	1	11.874
0	1	11.1562
0	1	11.4
0	1	10.8356
0	1	12.5699
0	0	12.6164
0	1	10.9671
0	1	5.2137
0	0	11.2712
0	1	11.5808
0	1	12.5315
0	1	2.6274
0	1	9.87123
0	1	13.3452
0	1	12.7233
0	0	12.2
0	1	13.0575
0	1	11.1918
0	1	12.6274
0	1	13.0247
0	1	12.1288
0	1	11.5397
0	1	12.263
0	1	13.3123
0	1	12.4082
0	1	13.4384
0	1	10.6986
0	1	11.5753
0	1	10.8849
0	1	11.7781
0	1	10.8575
0	1	11.9753
0	0	11.3479
0	1	11.7671
0	1	11.6356
0	1	10.8137
0	0	13.2795
0	1	11.6247
0	1	13.3205
0	1	12.063
0	1	12.4795
0	1	12.0192
0	1	12.8219
0	0	8.06301
0	1	10.8137
0	1	12.7096
0	1	11.7781
0	1	13.8
0	1	13.1288
0	1	12.4164
0	1	11.1425
0	1	10.8466
0	1	11.611
0	1	12.0082
0	1	12.1534
0	0	11.326
0	1	10.8685
1	1	8.94247
0	1	11.4575
0	1	10.7342
0	1	11.0685
0	0	11.4027
0	1	11.0493
0	0	13.7205
0	1	11.1452
0	1	12.5616
0	1	12.8
0	1	10.9068
0	0	12.0247
0	1	13.063
0	0	11.7288
0	1	11.6822
0	1	10.9151
0	1	11.3288
0	1	12.4438
0	1	11.3616
0	1	11.5973
0	0	11.4712
0	0	13.0959
0	1	10.8
0	1	11.326
0	1	10.7288
0	0	11.7151
0	1	12.3233
0	1	11.4274
0	1	12.5644
0	1	5.12603
0	1	11.3945
0	1	13.7644
0	0	12.7534
0	1	12.1726
0	1	11.8438
0	1	12.4822
0	1	10.9973
0	1	11.9699
0	1	11.6192
0	1	11.4137
0	1	12.4959
0	1	11.1178
0	1	11.8904
0	0	10.9973
0	1	11.4
0	1	13.789
0	1	11.5918
0	1	11.3096
0	1	11.5781
0	0	12.3041
1	0	8.23562
0	1	12.1562
0	1	11.326
0	1	12.1753
0	1	12.4466
0	1	12.0384
0	0	11
0	1	12.6137
0	1	11.4137
0	0	10.7973
0	1	12.6521
0	1	12.8575
0	1	11.4411
0	1	12.5014
0	1	11.463
0	1	12.0219
0	1	10.8247
0	1	10.8685
0	1	10.8849
0	1	12.9479
0	1	11.1973
0	1	10.8904
0	1	11.3233
0	1	11.1315
0	1	11.3151
0	1	13.3781
0	0	10.8658
0	1	11.789
0	1	12.2932
0	1	11.0384
0	1	12.8274
0	1	11.0356
0	1	11.1452
0	1	12.611
0	1	11.9479
0	1	11.8521
0	0	10.863
0	1	12.5452
0	1	13.063
0	1	13.6822
0	0	1.38904
0	0	11.9452
0	1	10.9123
0	1	10.5479
0	1	11.1781
0	1	12.8466
0	1	11.5589
0	1	12.8521
0	1	10.9973
0	1	8.09589
0	1	11.6164
[truncated: 178,447 more rows]

## Sheet: Figure S2 G
depression	EAT-Lancet	survival time
0	1	11.4274
0	1	10.7534
0	1	11.3233
0	1	11.9205
0	1	12.6986
0	1	10.811
0	1	12.3068
0	1	11.6493
0	1	13.8685
0	0	12.4767
0	0	12.463
0	1	13.0493
0	1	12.6411
0	1	11.5726
0	0	11.8685
0	1	11.6712
0	1	11.1041
0	1	11.0658
0	1	11.3836
0	0	11.2877
1	1	2.6411
0	1	10.8575
0	1	10.8521
0	1	11.0849
0	1	10.8438
0	1	10.926
0	1	11.9836
0	1	10.9644
0	1	12.8055
0	1	11.874
1	1	12.8055
0	1	12.7123
0	0	10.7151
0	1	12.4384
0	1	12.389
0	1	11.011
0	1	13.4932
0	1	11.7397
0	1	10.7616
0	0	9.89041
0	1	11.0548
0	1	12.0384
0	1	10.8301
0	1	12.1699
0	1	12.4658
0	1	12.3397
0	1	12.3151
0	1	11.4603
0	0	10.8356
0	1	11.9808
0	1	11.1342
0	1	11.3151
0	0	11.3288
0	1	11.4959
0	0	11.6247
0	1	13.4247
0	1	10.8274
0	1	12.4164
0	0	11.6356
0	1	11.3479
0	1	13.0603
0	1	12.2849
0	0	11.4137
0	1	10.9096
0	0	12.0603
0	1	11.4959
0	0	11.6137
0	1	11.5781
0	1	11.3233
0	1	10.8
0	0	11.8712
0	0	13.0027
0	1	12.0521
0	1	10.7808
0	1	10.9671
0	1	10.8247
0	1	13.4712
0	1	11.0986
0	1	8.39726
0	1	13.2795
0	1	11.0986
0	0	11.3945
0	0	11.3836
0	1	11.4137
0	1	12.6301
0	1	12.2904
0	1	13.611
0	0	11.7151
0	1	10.8137
0	1	11.211
0	1	11.1753
0	1	12.6411
0	1	12.8
0	1	13.3123
0	0	13.7041
0	1	11.6575
0	1	11.937
0	0	11.5452
0	1	10.8055
0	1	10.8493
0	1	11.4575
0	1	13.4658
0	1	11.0548
0	0	12.5425
0	1	11.611
0	1	12.7096
0	1	12.5425
0	0	11.4027
0	0	11.6904
0	0	11.1425
0	1	11.411
0	1	13.2658
0	1	11.7397
0	1	10.7918
0	1	12.0247
0	1	12.0164
0	0	11.3342
0	0	12.0192
0	1	11.3644
0	0	11.0164
0	1	12.3863
0	1	11.2986
0	1	12.063
0	1	13.3836
0	1	10.8849
0	0	11.5479
0	1	11.1644
0	1	11.5726
0	1	12.6164
0	1	12.6493
0	1	11.4849
0	1	12.4411
0	1	11.0575
0	1	12.6356
0	1	10.8082
0	1	10.9616
0	1	10.8247
0	0	3.05205
0	1	13.1151
0	1	12.6
0	1	12.9151
0	1	11.189
0	1	13.0164
0	0	11.326
0	1	12.1315
0	0	13.3123
0	1	11.337
0	1	11.0767
0	1	12.1288
0	1	10.8932
0	1	12.674
0	1	11.2795
0	1	12.5151
0	0	13.1151
0	1	11.5068
0	1	11.5753
0	1	10.9507
0	1	11.4877
0	1	11.5562
0	1	10.9479
0	1	12.4795
0	0	12.674
0	0	11.6932
0	1	3.16986
0	1	12.7123
0	0	12.0329
0	1	10.8575
0	1	11.7671
0	1	13.726
0	0	13.4137
0	1	10.7534
0	1	11.6521
0	1	13.5918
0	1	12.4877
0	1	12.411
0	1	10.8575
0	1	11.389
0	0	13.2904
0	1	12.1342
0	1	12.8959
0	0	11.6712
0	0	11.8877
0	1	12.2932
0	1	12.1151
0	1	10.9836
0	1	11.9616
0	0	12.0466
0	1	11.5644
0	1	9.12055
0	1	12.5014
0	1	12.2767
0	1	11.1315
0	1	11.5781
0	0	13.6575
0	1	11.2877
0	1	11.4411
0	1	12.3205
0	1	11.7562
0	1	12.8
0	1	11.0493
0	1	11.5068
1	1	11.0384
0	1	11.9644
0	1	12.6219
0	1	5.96986
0	0	10.8849
0	1	11.0575
0	1	12.3644
0	1	11.3562
0	1	11.4521
0	1	11.7068
0	1	11.6685
1	1	9.38904
0	1	13.3014
0	1	12.9288
0	1	11.0849
0	1	12.1726
0	0	12.0795
0	1	11.1726
0	0	12.3781
0	1	10.9123
0	1	10.8658
0	1	13.6
0	0	12.2849
0	0	13.1589
0	0	12.1918
0	0	13.1397
0	1	13.6384
0	1	11.7562
0	1	10.6795
0	1	12.1151
0	1	12.2685
0	1	12.0959
0	1	11.4712
0	0	11.5863
0	1	13.3315
0	1	11.5863
0	1	12.3973
0	1	7.80822
0	1	11.6301
0	1	11.5479
0	1	11.6959
0	1	12.726
0	0	12.6466
0	1	12.3342
0	0	10.7863
0	0	11.9425
0	1	11.6603
0	1	10.7616
0	1	12.0247
0	1	11.3808
0	1	12.8192
0	1	11.0411
0	1	12.6932
0	1	12.0932
0	1	12.537
0	1	11.6027
0	1	10.7671
0	1	12.5589
0	1	11.5178
0	0	12.2767
0	1	10.8822
0	1	11.874
0	1	12.537
0	1	11.0548
0	1	11.0384
0	1	10.7616
0	1	12.9781
0	1	11.1397
0	1	13.137
0	0	12.7041
0	1	11.7096
0	1	12.6849
0	1	13.8849
0	1	12.537
0	1	12.3973
0	1	8.14247
1	1	3.95342
0	1	12.474
0	1	12.1945
0	1	11.6055
0	1	11.6795
0	1	10.789
0	0	12.3014
0	1	11.3534
0	1	12.0274
0	0	13.3233
0	1	11.4795
0	1	11.3178
0	1	10.8849
0	0	13.5096
0	1	11.6795
0	0	12.0548
0	1	11.5014
0	1	12.7808
0	1	11.5068
0	1	11.9699
0	1	12.9836
0	1	10.7315
0	1	10.9973
0	1	11.7096
0	1	11.3479
0	1	12.3205
0	1	13.0192
0	1	12.6932
0	1	10.7014
0	0	12.589
0	0	12.1123
0	1	11.6384
0	1	13.063
0	1	10.9836
0	1	12.1534
0	1	11.4438
0	1	11.4411
0	0	11.2932
0	1	11.4192
0	0	11.6329
0	1	10.8521
0	1	11.7863
0	1	11.3096
0	1	12.7288
0	1	12.1616
0	1	11.3178
0	0	10.9397
0	0	11.6247
0	1	10.9068
0	0	10.8384
0	1	12.7123
0	1	10.9096
0	1	11.4027
0	1	11.3562
0	1	12.8301
0	1	13.3041
0	1	13.2795
0	1	13.1726
0	0	12.1205
0	1	10.7507
0	1	11.8904
1	1	2.97808
0	1	11
0	1	11.5644
0	1	11.5479
0	1	11.4055
0	1	10.7205
0	0	13.7425
0	0	12.1534
0	1	12.9918
0	1	10.7945
0	0	10.9534
0	1	10.7753
0	1	12.3644
0	1	11.4904
0	1	11.4301
0	1	12.5644
0	1	5.42192
0	0	13.0959
0	1	12.526
0	1	12.474
0	1	10.8082
0	1	11.9096
0	1	10.9014
0	1	11.274
0	1	12.0329
0	1	11.3233
0	1	10.8438
0	1	11.6
0	1	12.9562
0	0	11.4384
0	1	11.9096
0	1	11.8493
0	1	10.9123
0	0	12.1507
0	1	10.737
0	1	13.5863
0	1	9.42466
0	1	13.3644
0	1	7.78082
0	1	11.9178
0	1	12.7452
0	1	12.3918
0	1	12.8603
0	1	11.8301
0	1	11.3918
0	1	11.326
0	0	11.8877
0	1	13.3671
0	0	10.9014
0	1	11.8274
0	1	11.1808
0	0	11.6493
0	1	13.1288
0	1	11.7288
0	1	12.8822
0	0	13.7836
0	1	11.6137
0	1	12.3507
0	1	12.7562
0	1	10.7808
0	1	12.4466
0	1	13
0	1	11.4055
0	1	12.9452
0	1	12.4767
0	1	11.6411
0	1	11.1918
0	1	10.8575
0	1	12.0329
0	1	11.0795
0	1	10.7945
0	1	13
0	1	13.3041
0	1	8.74247
0	1	12.1671
0	1	13.5233
0	1	11.3562
0	1	10.9452
0	1	12.4959
0	1	11.7315
0	1	11.0438
0	1	11.3178
0	1	11.6
0	1	12.8
0	1	11.6027
0	1	10.7753
0	1	10.7781
0	1	13.7425
0	1	12.4192
0	0	11.7671
0	1	10.9096
0	1	11.5534
0	1	12.4466
0	1	11.4274
0	0	11.6575
0	1	13.3068
0	1	11.126
0	1	10.874
0	1	11.0384
0	1	10.8575
0	1	13.6521
0	1	11.1918
0	1	12.4164
0	1	11.726
0	0	10.8877
0	1	11.4603
0	0	11.5233
0	1	12.8411
0	1	13.1397
0	1	12.7452
0	1	13.6548
0	1	11.4849
0	1	11.6411
0	1	13.6329
0	1	12.2959
0	1	13.1507
0	1	11.3315
0	1	11.2795
0	1	10.8301
0	1	10.8438
0	1	12.8575
0	1	10.8767
0	0	12.8603
0	0	11.4192
0	0	12.9151
0	1	13.7671
0	1	7.52329
0	1	11.1425
0	1	11.2986
0	0	10.8356
0	1	12.3726
0	1	12.9041
0	1	11.337
0	0	11.989
0	1	12.0767
0	1	12.1507
0	0	11.4027
0	1	13.6274
0	1	12.9562
0	1	12.0548
0	1	10.7863
0	1	10.7123
0	1	12.0466
0	0	11.2685
0	1	11.3041
0	1	11.8986
0	1	11.8904
0	0	12.0055
0	0	12.8247
0	1	12.9205
0	1	12.3479
0	1	11.3342
0	1	11.4795
0	0	11.9945
0	1	12.8137
0	1	12.5726
0	1	11.8055
0	1	10.7233
0	1	11.726
0	1	10.7534
0	0	5.58904
0	1	13.8438
0	1	13.5315
0	1	12.5151
0	1	11.5562
0	1	13.6192
0	1	11.7836
0	0	11.5479
0	0	11.6438
0	1	11.6301
0	1	11.8219
0	1	4.6
0	1	12.1014
0	1	11.8329
0	0	10.8685
0	1	11.3616
0	1	11.4712
0	1	11.6219
0	1	11.6795
0	1	13.5178
0	0	13.1699
0	1	11.4411
0	1	11.0082
0	1	13.4904
0	0	11.9233
0	1	10.789
0	0	10.8301
0	0	11.4137
0	1	12.2959
0	1	11.7288
0	1	12.9041
0	0	11.4219
0	0	12.6521
0	1	12.0849
0	1	12.8219
0	1	11.7644
0	1	12.274
0	1	10.7699
0	0	11.5863
0	0	12.5589
0	1	10.8466
1	0	2.31233
0	1	11.4658
0	0	13.6877
0	1	11.4986
0	1	11.2164
0	1	10.7507
0	1	10.8712
0	0	11.0986
0	1	11.5753
0	1	11.4658
0	1	12.4685
0	1	12.9452
0	0	13.2137
0	0	11
0	1	12.9973
0	1	13.7671
0	1	12.5753
0	0	11.3178
0	1	12.9753
0	0	12.4521
0	0	11.1151
0	1	12.1151
0	1	11.6575
0	1	11.9233
0	0	10.7945
0	0	12.4
0	1	13.5589
0	1	12.7096
0	1	12.0329
0	1	11.4575
0	1	12.6521
0	1	12.463
0	1	11.5178
0	1	11.674
0	1	13.1863
0	1	10.9479
0	1	11.0301
0	1	11.3096
0	0	11.9315
0	1	12.2767
0	1	12.6959
0	1	12.9781
0	1	12.4192
0	1	11.6603
0	1	11.1616
0	1	11.2877
0	1	11.5534
0	1	10.8082
0	1	10.6849
0	1	10.7945
1	1	7.05753
0	0	11.9699
0	1	6.16438
0	1	12.5068
0	1	11.7479
0	1	11.1808
0	0	11.5562
0	1	12.2849
0	0	12.9726
0	1	10.7753
0	1	10.8274
0	0	11.0192
0	1	11.0356
0	1	11.0877
0	0	11.9781
0	1	12.5452
0	0	13.6877
0	1	12.3534
0	1	11.663
0	1	12.5014
1	1	9.3589
0	1	5.52877
0	1	12.1726
0	1	12.1151
0	1	12.5014
0	1	11.4685
0	1	10.9014
0	1	11.5342
0	0	8.78904
0	1	10.8685
0	1	10.9096
0	1	12.8712
0	1	13.6384
0	0	7.70685
1	1	1.09041
0	1	11.5205
0	1	10.7918
0	1	11.9452
0	1	12.063
0	1	12.4384
1	0	10.2959
0	1	11.726
0	1	11.0055
1	1	1.79726
0	1	12.7507
0	1	13.6356
0	1	11.8247
0	1	13.4192
0	1	12.4795
0	1	13.1178
0	1	12.0274
0	0	12.0329
0	1	12.2767
0	1	12.7096
0	1	11.7288
0	1	11.7753
0	1	12.611
0	1	11.0548
0	1	10.7479
0	1	11.5178
0	1	11.9096
0	1	12.263
0	1	12.9671
0	0	11.3233
0	1	10.8274
0	1	4.79452
0	1	11.7205
1	1	6.68219
0	0	11.5836
0	1	9.4
0	1	13.4384
0	1	10.7479
0	1	12.9726
0	1	11.0082
0	1	11.389
0	1	11.1945
0	1	11.8658
0	0	12.137
0	1	11.5945
0	1	11.6027
0	0	10.9068
0	0	10.789
0	1	11.9178
0	1	12.6603
0	1	11.7945
0	0	11.7753
0	1	11.6603
0	1	13.3397
0	0	11.6603
0	1	10.8438
0	1	12.5425
0	0	10.8384
0	1	11.9397
0	1	12.3397
0	1	12.6411
0	1	12.6959
0	1	11.9178
0	1	10.8274
0	0	11.4712
0	1	12.2877
0	0	11.6356
0	1	11.1973
0	1	13.1288
0	1	12.2822
0	1	13.6384
0	1	12.5425
0	0	11.4301
0	1	11.1151
0	1	11.6027
0	1	10.8274
0	0	11.9644
0	1	11.1808
0	1	13.1315
0	1	12.4301
0	1	11.8795
0	1	11.8438
0	1	11.1534
0	1	11.9397
0	1	13.0192
0	1	10.7945
0	1	13.3507
0	1	11.4219
0	1	11.1342
0	1	11.6247
0	1	11.6932
0	1	10.7781
0	0	13.2027
0	1	12.9068
0	1	10.926
0	1	10.9973
0	1	11.0192
0	1	12.4247
0	1	11.4027
0	1	12.3014
0	1	12.0932
0	1	11.137
0	0	5.35068
0	1	12.6685
0	0	11.0411
0	0	11.0192
0	0	11.6384
0	1	12.7288
0	1	12.8603
0	1	11.1342
0	1	10.6959
0	0	12.5233
0	0	7.99726
0	1	12.1534
0	1	11.4219
0	1	12.6795
0	1	12.3096
0	1	13.211
0	1	11.0274
0	1	11.0493
0	1	10.7534
0	1	13.3507
0	0	12.937
0	1	12.5041
0	0	11.1699
0	1	12.6877
0	1	11.3315
0	0	10.7315
0	1	10.9616
0	1	10.7205
0	1	12.7836
0	1	13.9452
0	1	12.1616
0	0	12.474
0	1	11.6795
0	1	11.1562
0	1	10.989
0	1	2.0274
0	1	10.7507
0	1	11.3233
0	1	13.3671
0	1	12.4192
0	1	11.389
0	1	12.0082
0	1	11.2849
0	1	12.674
0	1	13.7973
0	1	11.4219
0	1	12.1123
0	1	10.9014
0	1	12.6219
0	1	10.8438
0	0	12.3479
0	1	11.3562
0	1	11.1205
0	0	11.6247
0	1	12.9151
0	1	11.937
0	0	11.7315
0	0	11.5452
0	1	11.6904
0	1	13.3014
0	1	10.8356
0	1	11.7781
0	0	11.6027
0	1	12.0466
0	0	12.1397
0	1	12.8384
0	1	10.9699
0	1	11.0767
0	1	10.7479
0	0	12.9781
0	1	10.7397
0	1	10.9041
0	1	11.3726
0	1	11.6767
0	1	10.9973
0	1	11.7945
0	1	13.5315
0	0	11.1534
0	1	12.7534
0	1	12.7644
0	1	11
0	0	11.3534
0	1	11.2904
0	1	11.1945
0	1	13.137
0	1	11.726
0	1	13.0959
1	1	1.24658
0	1	10.8055
0	1	10.8247
0	1	12.4247
0	1	12.0164
0	1	11.9863
0	1	12.7041
0	1	11.5836
0	1	12.1233
0	1	12.6356
0	1	11.4767
0	1	12.5041
0	1	12.4795
0	0	10.9288
0	1	11.7945
0	1	11.0384
0	0	11.8438
0	1	12.263
0	0	11.1507
0	0	12.8247
0	1	10.7616
0	1	11.3041
1	0	10.5123
0	1	11.3616
0	1	13.5699
0	1	10.3918
0	0	12.1178
0	1	10.7342
0	1	13.4959
0	1	12.1534
0	1	11.9836
0	1	13.3562
0	1	11.0247
0	0	11.4822
0	1	11.4438
0	1	11.4027
0	1	12.7671
0	0	10.9479
0	1	12.9342
0	0	11.5973
0	1	13
0	1	11.4575
0	1	10.9205
0	1	11.2712
0	1	10.7781
0	1	12.8137
0	1	11.5068
0	1	12.211
0	0	12.4
0	1	11.0384
0	1	10.8548
0	1	9.96438
0	1	12.4767
0	1	11.7534
0	1	11.9014
0	0	5.77534
1	0	9.2274
0	1	12.1041
0	1	10.8685
0	1	12.7808
1	1	8.5726
0	0	11.8027
0	1	13.0603
0	1	11.4493
0	1	10.7288
0	1	12.211
0	1	12.926
0	0	12.7671
0	0	12.1288
0	0	11.8603
0	1	10.7918
0	1	11.5041
0	1	11.4493
0	0	12.3918
0	1	12.674
0	1	10.8466
0	1	12.1151
0	1	11.4959
0	1	10.7425
0	1	11.4822
0	1	11.9425
0	1	8.90685
0	1	11.389
0	1	12.3288
0	1	11.2192
0	1	11.5726
0	1	11.7726
0	1	11.9808
0	1	10.7918
0	1	10.7233
0	1	11.663
0	1	10.7425
0	1	11.4027
0	1	12.1863
0	1	13.8575
0	1	12.6493
0	1	10.7151
0	1	12.3014
0	0	11.4329
0	1	11.4493
0	0	12.4548
1	1	6.75068
0	0	10.8466
0	0	11.0685
0	0	13.4164
0	1	12.1808
0	1	11.8055
0	1	11.2849
0	1	11.3452
0	1	12.6164
0	0	12.0247
0	1	11.5534
0	1	10.8658
0	1	11.389
0	1	10.9041
0	0	11.0356
0	0	11.2192
0	1	13.3863
0	1	11.3836
0	1	12.6356
0	1	5.66575
0	1	12.4082
0	0	13.0575
0	1	11.6027
0	1	10.9589
0	1	11.1616
0	1	12.0575
0	1	13.2137
0	1	12.6932
1	1	10.7315
0	1	11.8548
0	1	11.4575
0	1	10.7781
0	1	11.6329
0	1	12.0219
0	1	10.8247
0	1	12.5205
0	1	11.3753
0	1	11.5014
0	1	11.5918
0	1	12.2055
0	1	12.6548
0	1	10.8712
0	1	12.2877
0	1	10.8822
0	1	12.2822
0	1	12.6082
0	1	12.1151
0	1	3.6274
0	1	10.9507
0	1	12.4411
0	1	10.7671
0	1	12.3671
0	0	13.0247
0	1	11.9397
0	1	12.3589
0	0	12.4164
0	0	13.4959
0	1	12.8849
0	1	10.926
0	1	11.9973
0	1	11.526
0	1	11.4849
0	1	10.7288
1	1	2.52877
0	1	11.6521
0	1	12.6466
0	0	11.4658
0	0	11.5342
0	1	12.3644
0	1	12.9616
0	1	11.5178
0	1	13.6274
0	1	11.3616
0	1	12.3315
0	1	11.274
0	0	12.9452
0	1	11.3151
0	1	12.9534
0	1	7.68219
0	1	10.7123
0	1	12.1014
0	1	11.7096
0	1	11.6137
0	1	12.1918
0	1	12.4767
0	1	12.6521
1	0	2.1589
0	1	13.7342
0	0	13.3699
0	1	12.3452
0	1	10.8521
0	1	11.3753
1	0	8.16164
0	1	11.5342
0	1	12.5452
0	1	11.4493
0	0	11.7753
0	0	13.0548
1	0	0.194521
0	1	11.6055
0	0	12.9041
0	1	13.3699
0	1	11.4411
0	1	11.937
0	1	11.0027
0	0	11.2685
0	1	12.4466
0	0	12.7836
0	1	10.8082
0	1	10.8466
0	0	11.6384
0	1	10.7918
0	1	11.9616
0	1	11.9452
0	1	12.4603
0	0	11.989
0	0	11.4767
0	1	10.9205
0	1	12.0932
0	0	12.4055
0	1	10.9507
1	1	3.02466
1	1	7.09863
0	1	13.4767
0	1	11.4137
0	1	10.7178
0	0	2.00274
0	1	11.2767
0	1	10.8575
0	1	11.4822
0	1	11.7726
0	1	12.9233
0	1	11.8959
0	1	13.2658
0	1	12.2192
0	0	12.0164
0	0	10.2932
0	1	11.0932
0	0	12.0932
0	0	11.6055
0	0	10.8
0	1	11.7151
0	0	12.9973
0	1	10.8082
0	0	10.7397
0	0	11.7151
0	1	12.3397
0	1	11.3507
0	0	12.8192
1	0	5.18082
0	1	11.0082
0	1	12.8877
0	1	11.6795
0	1	12.8493
0	1	10.7973
0	1	11.4219
0	0	12.9534
0	1	10.7589
0	1	10.8164
0	1	12.8575
0	1	11.4247
0	1	10.7288
0	1	12.4932
0	1	10.9205
0	0	12.926
0	1	10.9096
0	1	11.1205
0	1	10.7507
0	1	5.38356
0	1	11.1808
0	1	11.5096
0	1	11.463
0	1	13.6438
0	1	10.7562
0	0	11.0932
0	1	11.389
0	1	10.9863
1	1	8.6
0	1	11.0685
0	1	10.8822
0	1	10.9671
0	1	13.4411
0	1	11.2082
0	1	10.7589
0	1	12.7616
0	1	12.2164
0	1	11.9616
0	1	11.5753
0	0	10.1205
0	1	13.4247
0	1	12.611
0	1	11.4411
0	0	13.4603
0	1	12.4164
0	1	11.8795
0	1	12.4658
0	1	11.5589
0	1	12.0466
0	1	10.7205
0	0	4.65205
0	0	11.1836
0	0	11.7589
0	0	12.5315
0	1	10.7288
0	1	11.6
0	1	13.4384
0	1	12.1178
0	1	12.7671
0	0	12.0548
0	1	12.3205
0	1	10.8521
0	0	12.0575
0	1	11.4247
0	1	11.274
0	1	12.5808
0	1	12.0521
0	1	11.5096
0	1	11.526
0	1	11.1151
0	1	10.8822
0	0	7.22466
0	1	11.9068
0	1	11.5836
0	1	11.5726
0	1	13.4082
0	1	11.4822
0	1	11.5808
0	1	12.0356
0	1	10.8466
0	1	13.4082
0	0	13.5589
0	1	12.6986
1	1	5.70411
0	0	11.0877
0	1	11.6356
0	0	12.9918
0	1	11.6877
0	1	11.6
0	1	12.7644
0	1	13.4603
0	1	10.9151
0	1	11.5616
0	1	13.1781
0	0	11.7151
0	1	11.7123
0	1	11.4192
0	1	13.3397
0	1	11.7288
0	1	12.1726
0	1	12.3479
0	0	13.3863
0	1	11.1041
0	1	11.1205
0	1	11.3452
1	1	2.68219
0	1	12.0712
0	1	12.1699
0	1	11.6055
0	1	11.4904
0	1	11.1726
0	0	10.8575
0	1	12.7178
0	1	11.5808
0	1	11.3945
0	1	12.4274
0	1	12.5589
0	1	12.0959
0	1	12.7068
0	1	11.4959
0	1	11.3945
0	1	10.6986
0	1	12.0849
0	1	11.6137
0	1	12.7699
0	1	12.5014
0	1	11.6877
0	1	8.85205
0	0	13.189
0	1	12.5425
0	0	10.9342
0	0	12.6795
0	1	12.6356
0	1	11.3753
0	1	12.6712
0	1	13.0384
0	1	11.0274
0	1	12.5507
0	1	13.0822
0	1	11.4877
0	1	12.4438
0	1	11.0027
0	1	12.9425
0	1	10.8548
0	1	11.6027
0	1	13.1562
0	1	11.4877
0	1	12.3973
0	1	12.1753
0	1	12.4
0	1	11.0301
0	1	11.6192
0	1	12.3973
0	0	12.4
0	0	11.0849
0	1	11.6685
0	0	11.4247
0	0	12.0712
0	1	11.9973
1	1	8.47123
0	0	10.7863
0	1	12.3205
0	1	10.7753
0	1	10.7699
0	1	11.3753
0	1	12.389
0	1	10.7534
0	1	10.526
0	1	12.2767
0	0	11.0603
0	1	12.263
0	0	13.3397
0	0	12.4685
0	1	10.8575
0	1	12.5534
0	0	11.6329
0	1	12.8877
0	1	11.1068
0	0	11.7699
0	1	10.4767
0	1	11.3068
0	1	11.3808
0	1	11.8822
0	1	12.6301
0	1	12.1562
0	1	12.8712
0	1	12.4247
0	0	11.3507
0	1	12.5068
0	1	11.4274
0	1	11.0274
0	1	11.3425
0	0	11.8329
0	1	13.6712
0	1	10.9096
0	0	10.8849
0	1	12.1808
0	1	13.1781
0	1	13.2658
0	1	10.7781
0	0	12.4247
0	1	11.5151
0	1	11.4137
0	1	10.7178
0	1	11.3342
0	1	10.874
0	1	10.789
0	0	11.9781
0	1	12.0438
0	1	12.737
0	1	11.337
0	1	11.8658
0	1	10.9068
0	0	12.9863
0	0	11.6247
0	1	10.8575
0	1	11.8493
0	1	13.3863
0	1	11.8603
0	1	11.7589
0	0	12.0192
0	1	11.6356
0	0	11.7644
0	1	11.6137
0	1	11.2959
0	1	11.6192
0	1	11.3288
0	1	12.6877
0	1	13.3699
0	1	11.6767
0	1	12.6301
0	1	10.7123
0	1	11.7973
0	0	10.8301
0	1	11.1507
0	0	13.3288
0	1	12.8411
0	1	11.0959
0	1	11.6384
0	0	11.4575
0	0	12.9151
0	0	11.7397
0	1	10.811
0	1	11.011
0	1	10.926
0	1	10.9068
0	1	12.8219
0	1	12.6411
0	1	11.9616
0	1	10.8822
0	0	13.0164
0	1	11.5562
0	0	9.53699
0	1	10.7479
0	1	11.4027
0	1	11.3315
0	1	11.6986
0	0	11.663
0	1	11.5014
0	1	11.9973
0	0	13.8247
0	1	10.789
0	0	13.263
0	1	12.6712
0	1	11.6493
0	0	12.1178
0	0	12.6603
0	1	10.537
0	1	10.8082
0	1	11.5397
0	0	11.0932
0	1	13.6767
1	0	7.15068
0	1	11.4904
0	1	10.9041
1	1	7.11507
0	1	11.6603
0	1	11.9041
0	1	12.0466
0	1	12.8027
1	1	6.06575
0	1	11.4959
0	1	10.737
0	1	11.3288
0	1	11.4247
0	1	10.9205
0	1	11.0301
0	1	10.6932
0	1	11.1014
0	1	11.3753
0	1	12.789
0	1	11.5397
0	0	12.2137
0	0	12.4932
0	1	3.35616
0	1	12.6521
0	0	11.5425
0	0	12.4438
0	1	12.9014
1	0	7.71233
0	1	10.8466
0	1	10.8932
0	1	12.3068
0	0	11.0219
0	1	11.0247
0	0	11.0466
0	1	11.8548
0	1	13.1726
0	1	11.3616
0	1	12.863
0	1	11.411
0	1	12.9836
0	1	12.4384
0	1	11.6932
0	0	11.3808
0	1	12.9616
0	1	10.9288
0	1	10.7726
0	1	11.5644
0	1	11.4603
0	1	11.9123
0	1	11.8685
0	0	11.874
0	1	12.9342
0	1	12.4849
0	1	11.3616
0	1	11.7288
0	1	11.811
0	1	11.4082
0	1	11.5945
0	1	12.0932
0	0	10.8767
0	1	10.8521
0	1	11.4822
0	1	11.1534
0	1	11.7452
0	1	13.8411
0	1	10.7534
0	1	10.9699
0	1	13.0384
0	1	11.5452
0	1	11.189
0	1	10.8356
0	0	10.9616
0	1	10.926
0	1	10.9863
0	0	12.474
0	0	12.4301
0	1	11.9945
0	0	11.3808
0	1	10.7863
0	1	10.737
0	1	12.5781
0	1	11.3288
0	1	12.0137
0	1	11.6384
0	1	12.1315
0	1	10.8274
0	1	13.3123
0	0	13.2685
0	1	11.7973
0	0	10.7699
0	1	13.6384
0	0	11.7534
0	1	13.0219
0	1	10.874
0	0	11.6521
0	1	12.7096
0	1	10.9123
0	0	11.0055
0	1	11.4219
0	1	13.5507
0	0	12.5644
0	1	10.7918
1	0	0.224658
0	1	12.3589
0	0	12.9726
0	0	11.5589
0	0	12.3699
0	1	11.0247
0	1	11.4
0	0	11.7452
0	1	12.611
0	1	12.1973
0	0	13.3973
0	0	11.5233
0	1	12.8438
0	0	10.8822
0	1	11.4849
0	0	12.5945
0	1	11.9808
0	1	11.4411
0	1	12.7616
1	1	4.73973
0	0	10.9671
0	1	12.1973
0	1	11.3288
0	0	13.1342
0	1	11.2877
0	1	11.7726
0	1	11.7562
0	1	12.6027
0	1	11.3288
0	1	12.0055
0	1	10.8
0	1	13.3123
0	1	11.9616
0	1	13.4712
0	1	10.8082
0	0	13.4438
0	1	11.9205
0	1	10.9342
0	1	11.4575
0	1	11.3918
0	1	12.1562
0	1	10.7918
0	1	12.6767
0	0	11.326
0	1	11.2137
0	1	13.463
0	1	11.5096
0	1	13.0795
0	1	11.8849
0	1	10.8164
0	0	12.0329
0	1	11.4685
0	1	12.2082
0	1	11.3425
0	1	11.5534
0	1	12.0521
0	1	10.9836
0	1	11.5096
0	1	12.863
0	1	10.9507
0	1	11.4795
0	1	11.863
0	1	12.9808
0	1	10.7973
0	1	11.7589
0	0	11.0685
0	1	13.2822
0	0	9.81644
0	0	10.7425
0	1	11.4247
0	1	10.8767
0	1	11.3507
0	1	12.6
0	1	12.9479
1	0	3.69589
0	1	9.6137
0	1	10.863
0	0	10.6986
0	1	11.2
0	1	11.1014
0	1	12.3973
0	1	12.137
0	1	11.1699
0	1	13.6329
0	0	7.74521
0	1	13.7589
0	1	12.389
0	0	12.8822
0	1	12.5178
0	1	13.4658
0	1	8.97808
0	0	10.9096
0	1	10.7781
0	1	11.3644
0	1	11.789
0	1	12
0	1	6.14247
0	0	12.7753
0	1	10.8548
0	1	11.0411
0	1	12.1918
0	1	12.9616
0	1	10.8301
0	1	12.9397
0	1	12.9068
0	0	12.9397
0	1	13.3671
0	1	11.9397
0	1	11.4301
0	1	12.2685
0	0	12.8274
0	0	12.9918
0	0	10.8384
0	1	10.7973
1	1	6.72603
1	1	8.44658
0	1	11.3233
0	0	13.3014
0	1	11.4685
0	1	12.1973
0	1	10.8493
0	0	11.4849
0	1	11.4027
0	1	12.411
0	1	13.7616
0	1	13.7068
0	1	12.0932
0	0	7.35068
0	1	11.6411
0	0	10.7534
0	0	11.4959
0	1	13.211
0	1	12.4822
0	1	11.7726
0	1	11.5014
0	1	10.7507
0	1	11.3452
0	1	13.1836
0	1	11.4603
0	1	12.3973
0	0	12.1233
0	1	13.1068
0	1	11.5205
0	0	12.8055
0	1	11.4959
0	0	12.3808
0	1	12.5918
0	0	11.4219
0	1	11.1452
0	1	11.0164
0	0	12.1041
0	1	11.0274
0	1	11.7288
0	1	13.0877
0	1	6.2
0	1	11.3096
0	0	11.3726
0	1	12.0795
0	1	12.1562
0	1	11.4082
0	1	10.7808
0	0	12.8986
0	1	12.6274
0	1	12.1726
0	1	11.7671
1	1	10.8438
0	1	12.1589
0	1	12.4548
0	1	12.1973
0	1	12.0219
0	0	11.3041
0	1	10.8548
0	1	10.7397
0	1	11.0384
0	1	11.8411
0	1	12.274
0	1	11.4795
0	1	11.7151
0	1	11.3068
0	1	12.463
0	1	12.1699
0	1	13.463
0	1	13.5753
0	1	13.8384
0	1	12.5973
0	1	12.8849
0	1	12.5808
0	1	12.3589
0	1	12.9096
0	1	11.5233
0	1	12.8137
0	1	10.8575
0	1	12.1096
0	1	11.6247
0	0	10.811
0	0	10.7726
0	1	12.0548
0	1	10.7151
0	1	10.7753
0	1	11.4986
0	1	10.7562
0	1	10.7534
0	1	10.7123
0	1	11.3808
0	1	12.8082
0	1	11.789
0	1	11.063
0	1	10.7562
0	1	11.6192
0	1	11.0164
0	1	12.5507
0	1	11.9836
0	0	11.6603
0	1	10.7479
0	1	11.3233
0	1	13.3014
0	0	12.411
0	1	13.274
0	1	11.4493
1	1	10.1781
0	1	11.4055
0	1	6.22466
0	1	13.6
0	1	12.9479
0	1	12.7178
0	1	12.8685
0	1	12.6219
0	1	11.8411
0	1	11.6247
0	1	13.6164
0	1	10.8575
0	0	11.1534
0	1	11
0	1	13.4137
0	1	10.8
0	1	13.3644
0	1	13.4082
0	1	12.1096
0	1	11.0493
0	1	12.5918
0	1	12.8685
0	1	12.6356
0	1	11.0411
0	1	12.0192
0	1	12.3918
0	1	11.6932
0	1	12.4027
0	1	12.2
0	1	11.6932
0	1	12.274
0	1	12.1041
0	1	10.9699
0	0	11.8082
0	1	10.7123
0	1	11.0027
0	1	10.7123
0	1	11.2904
0	1	12.0192
0	0	12.737
0	1	11.4986
0	1	11.6247
0	0	10.8932
0	1	13.0219
0	1	10.8466
0	1	12.5123
0	1	11.3452
0	1	12.0411
0	1	11.2685
0	0	11.0493
0	1	10.8082
0	1	12.5233
0	1	12.1507
0	0	11.4849
0	1	11.3151
0	1	11.8466
0	1	10.4932
0	1	12.6411
0	1	12.0849
0	1	12.9041
0	1	12.3205
0	1	10.5973
0	1	10.8849
0	1	11.3699
0	1	11.3616
0	1	12.9644
0	1	13.1836
0	1	11.1534
0	1	12.6548
0	1	12
0	1	11.9753
0	1	11.9753
0	1	12.2904
0	1	11.5945
0	1	12.4356
0	0	12.3425
0	1	11.189
0	0	11.4274
0	1	11.4849
0	1	12.3699
0	0	11.7644
0	0	12.4658
0	1	11.7397
0	0	11.4849
0	1	11.6137
0	1	12.6082
0	0	9.00822
0	1	11.2795
0	1	11.3671
0	0	12.189
0	1	11.9479
0	1	11.4219
0	1	11.4438
0	1	11.0849
0	1	10.9315
0	1	11.4411
0	1	2.8411
0	1	8.26027
0	1	11.6795
0	1	11.1425
1	1	3.0274
0	1	13
0	1	12.9479
0	0	10.9068
1	1	8.49863
0	1	12.3151
0	1	11.926
0	1	10.7863
0	1	11.4301
0	0	6.50137
0	1	7.66301
0	1	11.1781
0	1	12.526
0	1	11.6986
0	1	11.7288
0	0	10.7781
0	0	12.1397
0	0	10.8438
0	1	12.5562
0	1	13.4164
0	1	11.3425
0	0	11.011
0	0	11.4822
0	0	12.2658
0	1	10.7753
0	1	12.0548
0	0	12.1288
0	1	11.4603
0	0	12.4795
0	1	8.04658
0	1	12.0274
0	1	12.0247
0	1	12.3781
0	1	12.6137
0	1	11.4137
0	1	11.3945
1	1	3.87671
0	1	12.3123
0	1	12.389
0	1	10.8274
0	1	11.3342
0	1	12.0082
0	0	8.09041
0	0	11.1178
0	1	11.011
0	1	11.5589
0	1	12.2712
0	1	11.4603
0	1	11.2795
0	1	11.8137
0	1	11.411
0	1	11.6904
0	1	12.6164
0	1	12.7699
0	1	12.3589
0	1	12.6877
0	1	11.6027
0	1	13.074
0	1	13.2877
0	1	12.6137
0	1	11.337
0	1	8.14247
0	1	11.7123
0	1	11.9644
1	1	8.26575
0	1	13.2712
0	1	11.0164
0	1	4.09041
0	1	11.3233
0	0	12.3726
0	1	11.8466
0	0	12.4219
0	1	11.1507
0	1	11.4575
0	1	11.3315
0	1	12.3233
0	1	11.8685
0	1	12.1205
0	1	13.4575
0	1	11.4301
0	0	12.1507
0	0	11.2219
0	1	12.0356
0	1	9.56438
0	1	12.2055
0	1	11.5781
0	1	11.874
0	1	11.1562
0	1	11.4
0	1	10.8356
0	0	12.5699
0	0	12.6164
0	1	10.9671
0	1	5.2137
0	0	11.2712
0	1	11.5808
0	1	12.5315
0	0	2.6274
0	1	9.87123
0	1	13.3452
0	1	12.7233
0	0	12.2
0	1	13.0575
0	1	11.1918
0	1	12.6274
0	1	13.0247
0	1	12.1288
0	1	11.5397
0	1	12.263
0	1	13.3123
0	1	12.4082
0	1	13.4384
0	1	10.6986
0	1	11.5753
0	1	10.8849
0	1	11.7781
0	1	10.8575
0	1	11.9753
0	1	11.3479
0	1	11.7671
0	1	11.6356
0	1	10.8137
0	0	13.2795
0	1	11.6247
0	1	13.3205
0	1	12.063
0	1	12.4795
0	0	12.0192
0	1	12.8219
0	0	8.06301
0	1	10.8137
0	1	12.7096
0	1	11.7781
0	1	13.8
0	1	13.1288
0	1	12.4164
0	0	11.1425
0	1	10.8466
0	1	11.611
0	1	12.0082
0	1	12.1534
0	1	11.326
0	1	10.8685
1	1	6.69589
0	1	11.4575
0	1	10.7342
0	1	11.0685
0	0	11.4027
0	1	11.0493
0	1	13.7205
0	1	11.1452
0	1	12.5616
0	0	12.8
0	1	10.9068
0	0	12.0247
0	1	13.063
0	0	11.7288
0	1	11.6822
0	1	10.9151
0	1	11.3288
0	1	12.4438
0	1	11.3616
0	1	11.5973
0	1	11.4712
0	0	13.0959
0	1	10.8
0	1	11.326
0	1	10.7288
0	1	11.7151
0	1	12.3233
0	1	11.4274
0	1	12.5644
0	1	5.12603
0	1	11.3945
0	1	13.7644
0	0	12.7534
0	1	12.1726
0	0	11.8438
0	1	12.4822
0	1	10.9973
0	0	11.9699
0	1	11.6192
0	1	11.4137
0	0	12.4959
0	1	11.1178
0	1	11.8904
0	0	10.9973
0	1	11.4
0	1	13.789
0	0	11.5918
0	1	11.3096
0	1	11.5781
0	0	12.3041
1	0	8.23562
0	1	12.1562
0	1	11.326
0	1	12.1753
0	1	12.4466
0	1	12.0384
0	1	11
0	1	12.6137
0	1	11.4137
0	0	10.7973
0	1	12.6521
0	1	12.8575
0	1	11.4411
0	1	12.5014
0	1	11.463
0	0	12.0219
0	0	10.8247
0	1	10.8685
0	1	10.8849
0	1	12.9479
0	0	11.1973
0	1	10.8904
0	0	11.3233
0	1	11.1315
0	0	11.3151
0	1	13.3781
0	0	10.8658
0	1	11.789
0	0	12.2932
0	1	11.0384
0	1	12.8274
0	1	11.0356
0	1	11.1452
0	1	12.611
0	1	11.9479
0	1	11.8521
0	0	10.863
0	1	12.5452
0	0	13.063
0	1	13.6822
0	0	1.38904
0	0	11.9452
0	1	10.9123
0	1	10.5479
0	1	11.1781
0	1	12.8466
0	1	11.5589
0	0	12.8521
0	1	10.9973
0	1	8.09589
0	1	11.6164
[truncated: 178,447 more rows]

## Sheet: Figure S2 H
anxiety	EAT-Lancet	survival time
0	1	11.4274
0	1	10.7534
0	1	11.3233
0	1	11.9205
0	1	12.6986
0	1	10.811
0	1	12.3068
1	1	10.8137
0	1	13.8685
0	0	12.4767
0	0	12.463
0	1	13.0493
0	1	12.6411
0	1	11.5726
0	0	11.8685
0	1	11.6712
0	1	11.1041
0	1	11.0658
0	1	11.3836
0	0	11.2877
0	1	11.3644
0	1	10.8575
0	1	10.8521
0	1	11.0849
0	1	10.8438
0	1	10.926
0	1	11.9836
0	1	10.9644
0	1	12.8055
0	1	11.874
0	1	13.0521
0	1	12.7123
0	0	10.7151
0	1	12.4384
0	1	12.389
0	1	11.011
0	1	13.4932
0	1	11.7397
0	1	10.7616
0	0	9.89041
0	1	11.0548
0	1	12.0384
0	1	10.8301
0	1	12.1699
0	1	12.4658
0	1	12.3397
0	1	12.3151
0	1	11.4603
0	0	10.8356
0	1	11.9808
0	1	11.1342
0	1	11.3151
0	0	11.3288
0	1	11.4959
0	0	11.6247
0	1	13.4247
0	1	10.8274
0	1	12.4164
0	0	11.6356
0	1	11.3479
0	1	13.0603
0	1	12.2849
0	0	11.4137
0	1	10.9096
0	0	12.0603
0	1	11.4959
0	0	11.6137
0	1	11.5781
0	1	11.3233
0	1	10.8
0	0	11.8712
0	0	13.0027
0	1	12.0521
0	1	10.7808
0	1	10.9671
0	1	10.8247
0	1	13.4712
0	1	11.0986
0	1	8.39726
0	1	13.2795
0	1	11.0986
0	0	11.3945
0	0	11.3836
0	1	11.4137
0	1	12.6301
0	1	12.2904
0	1	13.611
0	0	11.7151
0	1	10.8137
0	1	11.211
0	1	11.1753
0	1	12.6411
0	1	12.8
0	1	13.3123
0	0	13.7041
0	1	11.6575
0	1	11.937
0	0	11.5452
0	1	10.8055
0	1	10.8493
0	1	11.4575
0	1	13.4658
0	1	11.0548
0	0	12.5425
0	1	11.611
0	1	12.7096
0	1	12.5425
0	0	11.4027
0	0	11.6904
0	0	11.1425
0	1	11.411
0	1	13.2658
0	1	11.7397
0	1	10.7918
0	1	12.0247
0	1	12.0164
0	0	11.3342
0	0	12.0192
0	1	11.3644
0	0	11.0164
0	1	12.3863
0	1	11.2986
0	1	12.063
0	1	13.3836
0	1	10.8849
0	0	11.5479
0	1	11.1644
0	1	11.5726
0	1	12.6164
0	1	12.6493
0	1	11.4849
0	1	12.4411
0	1	11.0575
0	1	12.6356
0	1	10.8082
0	1	10.9616
0	1	10.8247
0	0	3.05205
0	1	13.1151
0	1	12.6
0	1	12.9151
0	1	11.189
0	1	13.0164
0	0	11.326
0	1	12.1315
0	0	13.3123
0	1	11.337
0	1	11.0767
0	1	12.1288
0	1	10.8932
0	1	12.674
0	1	11.2795
0	1	12.5151
0	0	13.1151
0	1	11.5068
0	1	11.5753
0	1	10.9507
0	1	11.4877
0	1	11.5562
0	1	10.9479
0	1	12.4795
0	0	12.674
0	0	11.6932
0	1	3.16986
0	1	12.7123
0	0	12.0329
0	1	10.8575
0	1	11.7671
0	1	13.726
1	0	7.56986
0	1	10.7534
0	1	11.6521
0	1	13.5918
1	1	3.16438
0	1	12.411
0	1	10.8575
0	1	11.389
0	0	13.2904
0	1	12.1342
0	1	12.8959
0	0	11.6712
0	0	11.8877
0	1	12.2932
0	1	12.1151
0	1	10.9836
0	1	11.9616
0	0	12.0466
0	1	11.5644
0	1	9.12055
0	1	12.5014
0	1	12.2767
0	1	11.1315
0	1	11.5781
0	0	13.6575
0	1	11.2877
0	1	11.4411
0	1	12.3205
0	1	11.7562
0	1	12.8
0	1	11.0493
0	1	11.5068
0	1	12.1041
0	1	11.9644
0	1	12.6219
0	1	5.96986
0	0	10.8849
0	1	11.0575
0	1	12.3644
0	1	11.3562
0	1	11.4521
0	1	11.7068
0	1	11.6685
0	1	10.7315
0	1	13.3014
0	1	12.9288
0	1	11.0849
0	1	12.1726
1	0	2.96986
0	1	11.1726
0	0	12.3781
0	1	10.9123
0	1	10.8658
0	1	13.6
0	0	12.2849
0	0	13.1589
0	0	12.1918
1	0	6.68493
0	1	13.6384
0	1	11.7562
0	1	10.6795
0	1	12.1151
0	1	12.2685
0	1	12.0959
0	1	11.4712
0	0	11.5863
0	1	13.3315
0	1	11.5863
0	1	12.3973
0	1	7.80822
0	1	11.6301
0	1	11.5479
0	1	11.6959
0	1	12.726
0	0	12.6466
0	1	12.3342
0	0	10.7863
0	0	11.9425
0	1	11.6603
0	1	10.7616
0	1	12.0247
0	1	11.3808
0	1	12.8192
0	1	11.0411
0	1	12.6932
0	1	12.0932
0	1	12.537
0	1	11.6027
0	1	10.7671
0	1	12.5589
0	1	11.5178
0	0	12.2767
0	1	10.8822
0	1	11.874
0	1	12.537
0	1	11.0548
0	1	11.0384
0	1	10.7616
0	1	12.9781
0	1	11.1397
0	1	13.137
0	0	12.7041
0	1	11.7096
0	1	12.6849
0	1	13.8849
0	1	12.537
0	1	12.3973
0	1	8.14247
0	1	13.7288
0	1	12.474
0	1	12.1945
0	1	11.6055
0	1	11.6795
0	1	10.789
0	0	12.3014
0	1	11.3534
0	1	12.0274
0	0	13.3233
0	1	11.4795
0	1	11.3178
0	1	10.8849
0	0	13.5096
0	1	11.6795
0	0	12.0548
0	1	11.5014
0	1	12.7808
0	1	11.5068
0	1	11.9699
0	1	12.9836
0	1	10.7315
0	1	10.9973
0	1	11.7096
0	1	11.3479
0	1	12.3205
0	1	13.0192
0	1	12.6932
0	1	10.7014
0	0	12.589
0	0	12.1123
0	1	11.6384
0	1	13.063
0	1	10.9836
0	1	12.1534
0	1	11.4438
0	1	11.4411
0	0	11.2932
0	1	11.4192
0	0	11.6329
0	1	10.8521
0	1	11.7863
0	1	11.3096
0	1	12.7288
0	1	12.1616
0	1	11.3178
0	0	10.9397
0	0	11.6247
0	1	10.9068
0	0	10.8384
0	1	12.7123
0	1	10.9096
0	1	11.4027
1	1	0.268493
0	1	12.8301
0	1	13.3041
0	1	13.2795
0	1	13.1726
0	0	12.1205
0	1	10.7507
0	1	11.8904
0	1	12.6027
1	1	6.59452
1	1	11.3205
0	1	11.5479
0	1	11.4055
0	1	10.7205
0	0	13.7425
0	0	12.1534
0	1	12.9918
0	1	10.7945
0	0	10.9534
0	1	10.7753
0	1	12.3644
0	1	11.4904
0	1	11.4301
0	1	12.5644
0	1	5.42192
0	0	13.0959
0	1	12.526
0	1	12.474
1	1	8.38082
0	1	11.9096
0	1	10.9014
0	1	11.274
0	1	12.0329
0	1	11.3233
0	1	10.8438
0	1	11.6
0	1	12.9562
0	0	11.4384
0	1	11.9096
0	1	11.8493
0	1	10.9123
0	0	12.1507
0	1	10.737
0	1	13.5863
0	1	9.42466
0	1	13.3644
0	1	7.78082
0	1	11.9178
0	1	12.7452
0	1	12.3918
0	1	12.8603
0	1	11.8301
0	1	11.3918
0	1	11.326
0	0	11.8877
0	1	13.3671
0	0	10.9014
0	1	11.8274
0	1	11.1808
0	0	11.6493
0	1	13.1288
0	1	11.7288
0	1	12.8822
1	0	11.4384
0	1	11.6137
0	1	12.3507
0	1	12.7562
0	1	10.7808
0	1	12.4466
0	1	13
0	1	11.4055
0	1	12.9452
1	1	10.1205
0	1	11.6411
0	1	11.1918
0	1	10.8575
0	1	12.0329
0	1	11.0795
0	1	10.7945
0	1	13
0	1	13.3041
0	1	8.74247
0	1	12.1671
0	1	13.5233
0	1	11.3562
0	1	10.9452
0	1	12.4959
0	1	11.7315
0	1	11.0438
0	1	11.3178
0	1	11.6
0	1	12.8
0	1	11.6027
0	1	10.7753
0	1	10.7781
0	1	13.7425
0	1	12.4192
0	0	11.7671
0	1	10.9096
0	1	11.5534
0	1	12.4466
0	1	11.4274
0	0	11.6575
0	1	13.3068
0	1	11.126
0	1	10.874
1	1	5.88767
0	1	10.8575
0	1	13.6521
0	1	11.1918
0	1	12.4164
0	1	11.726
0	0	10.8877
0	1	11.4603
0	0	11.5233
0	1	12.8411
0	1	13.1397
0	1	12.7452
0	1	13.6548
0	1	11.4849
0	1	11.6411
0	1	13.6329
0	1	12.2959
0	1	13.1507
1	1	9.20822
0	1	11.2795
0	1	10.8301
0	1	10.8438
0	1	12.8575
0	1	10.8767
0	0	12.8603
0	0	11.4192
0	0	12.9151
0	1	13.7671
0	1	7.52329
0	1	11.1425
0	1	11.2986
0	0	10.8356
0	1	12.3726
0	1	12.9041
0	1	11.337
0	0	11.989
0	1	12.0767
0	1	12.1507
0	0	11.4027
0	1	13.6274
0	1	12.9562
0	1	12.0548
0	1	10.7863
0	1	10.7123
0	1	12.0466
0	0	11.2685
0	1	11.3041
0	1	11.8986
0	1	11.8904
0	0	12.0055
0	0	12.8247
0	1	12.9205
0	1	12.3479
0	1	11.3342
0	1	11.4795
0	0	11.9945
0	1	12.8137
0	1	12.5726
0	1	11.8055
0	1	10.7233
0	1	11.726
0	1	10.7534
0	0	5.58904
0	1	13.8438
0	1	13.5315
0	1	12.5151
0	1	11.5562
0	1	13.6192
0	1	11.7836
0	0	11.5479
0	0	11.6438
0	1	11.6301
0	1	11.8219
0	1	4.6
0	1	12.1014
0	1	11.8329
0	0	10.8685
0	1	11.3616
0	1	11.4712
0	1	11.6219
0	1	11.6795
0	1	13.5178
0	0	13.1699
0	1	11.4411
0	1	11.0082
0	1	13.4904
0	0	11.9233
0	1	10.789
0	0	10.8301
1	0	0.465753
0	1	12.2959
0	1	11.7288
0	1	12.9041
0	0	11.4219
0	0	12.6521
0	1	12.0849
0	1	12.8219
0	1	11.7644
0	1	12.274
0	1	10.7699
0	0	11.5863
0	0	12.5589
0	1	10.8466
0	0	13.4192
0	1	11.4658
0	0	13.6877
0	1	11.4986
0	1	11.2164
0	1	10.7507
0	1	10.8712
0	0	11.0986
0	1	11.5753
0	1	11.4658
0	1	12.4685
0	1	12.9452
0	0	13.2137
0	0	11
0	1	12.9973
0	1	13.7671
0	1	12.5753
0	0	11.3178
0	1	12.9753
0	0	12.4521
0	0	11.1151
0	1	12.1151
0	1	11.6575
0	1	11.9233
0	0	10.7945
0	0	12.4
0	1	13.5589
0	1	12.7096
0	1	12.0329
0	1	11.4575
0	1	12.6521
0	1	12.463
0	1	11.5178
0	1	11.674
0	1	13.1863
0	1	10.9479
0	1	11.0301
0	1	11.3096
0	0	11.9315
0	1	12.2767
0	1	12.6959
0	1	12.9781
0	1	12.4192
0	1	11.6603
0	1	11.1616
0	1	11.2877
0	1	11.5534
0	1	10.8082
0	1	10.6849
0	1	10.7945
0	1	11.9123
0	0	11.9699
0	1	6.16438
0	1	12.5068
0	1	11.7479
0	1	11.1808
0	0	11.5562
0	1	12.2849
0	0	12.9726
0	1	10.7753
0	1	10.8274
0	0	11.0192
0	1	11.0356
0	1	11.0877
0	0	11.9781
0	1	12.5452
0	0	13.6877
0	1	12.3534
0	1	11.663
0	1	12.5014
0	1	11.389
0	1	5.52877
0	1	12.1726
0	1	12.1151
0	1	12.5014
0	1	11.4685
0	1	10.9014
0	1	11.5342
0	0	8.78904
0	1	10.8685
0	1	10.9096
0	1	12.8712
0	1	13.6384
0	0	7.70685
1	1	1.09041
0	1	11.5205
0	1	10.7918
0	1	11.9452
0	1	12.063
0	1	12.4384
1	0	10.2959
0	1	11.726
0	1	11.0055
0	1	11.0055
0	1	12.7507
0	1	13.6356
0	1	11.8247
0	1	13.4192
0	1	12.4795
0	1	13.1178
0	1	12.0274
0	0	12.0329
0	1	12.2767
0	1	12.7096
0	1	11.7288
0	1	11.7753
0	1	12.611
0	1	11.0548
0	1	10.7479
0	1	11.5178
0	1	11.9096
0	1	12.263
0	1	12.9671
0	0	11.3233
0	1	10.8274
0	1	4.79452
0	1	11.7205
0	1	11.5068
0	0	11.5836
0	1	9.4
0	1	13.4384
0	1	10.7479
0	1	12.9726
0	1	11.0082
0	1	11.389
0	1	11.1945
0	1	11.8658
0	0	12.137
0	1	11.5945
0	1	11.6027
0	0	10.9068
0	0	10.789
0	1	11.9178
0	1	12.6603
0	1	11.7945
1	0	6.5863
0	1	11.6603
0	1	13.3397
1	0	5.03014
0	1	10.8438
0	1	12.5425
0	0	10.8384
0	1	11.9397
0	1	12.3397
0	1	12.6411
0	1	12.6959
1	1	0.435616
0	1	10.8274
0	0	11.4712
0	1	12.2877
0	0	11.6356
0	1	11.1973
0	1	13.1288
0	1	12.2822
0	1	13.6384
1	1	9.75068
0	0	11.4301
0	1	11.1151
0	1	11.6027
0	1	10.8274
0	0	11.9644
0	1	11.1808
0	1	13.1315
0	1	12.4301
1	1	3.36164
0	1	11.8438
0	1	11.1534
0	1	11.9397
0	1	13.0192
0	1	10.7945
0	1	13.3507
0	1	11.4219
0	1	11.1342
1	1	5.10411
0	1	11.6932
0	1	10.7781
0	0	13.2027
0	1	12.9068
0	1	10.926
0	1	10.9973
0	1	11.0192
0	1	12.4247
0	1	11.4027
0	1	12.3014
0	1	12.0932
0	1	11.137
0	0	5.35068
0	1	12.6685
0	0	11.0411
0	0	11.0192
0	0	11.6384
0	1	12.7288
0	1	12.8603
0	1	11.1342
0	1	10.6959
0	0	12.5233
0	0	7.99726
0	1	12.1534
0	1	11.4219
0	1	12.6795
1	1	3.66027
0	1	13.211
0	1	11.0274
0	1	11.0493
0	1	10.7534
0	1	13.3507
0	0	12.937
0	1	12.5041
0	0	11.1699
0	1	12.6877
0	1	11.3315
0	0	10.7315
0	1	10.9616
0	1	10.7205
0	1	12.7836
0	1	13.9452
0	1	12.1616
0	0	12.474
0	1	11.6795
0	1	11.1562
0	1	10.989
0	1	2.0274
0	1	10.7507
0	1	11.3233
0	1	13.3671
0	1	12.4192
0	1	11.389
0	1	12.0082
0	1	11.2849
0	1	12.674
0	1	13.7973
0	1	11.4219
0	1	12.1123
0	1	10.9014
0	1	12.6219
0	1	10.8438
0	0	12.3479
1	1	3
0	1	11.1205
0	0	11.6247
0	1	12.9151
0	1	11.937
0	0	11.7315
0	0	11.5452
0	1	11.6904
0	1	13.3014
0	1	10.8356
0	1	11.7781
0	0	11.6027
0	1	12.0466
0	0	12.1397
0	1	12.8384
0	1	10.9699
1	1	0.556164
0	1	10.7479
0	0	12.9781
0	1	10.7397
0	1	10.9041
0	1	11.3726
0	1	11.6767
0	1	10.9973
0	1	11.7945
0	1	13.5315
0	0	11.1534
0	1	12.7534
0	1	12.7644
1	1	4.26849
0	0	11.3534
0	1	11.2904
0	1	11.1945
0	1	13.137
1	1	5.21918
0	1	13.0959
0	1	11.6795
0	1	10.8055
0	1	10.8247
0	1	12.4247
0	1	12.0164
0	1	11.9863
0	1	12.7041
0	1	11.5836
0	1	12.1233
0	1	12.6356
0	1	11.4767
0	1	12.5041
0	1	12.4795
0	0	10.9288
0	1	11.7945
0	1	11.0384
0	0	11.8438
0	1	12.263
0	0	11.1507
0	0	12.8247
0	1	10.7616
0	1	11.3041
0	0	11.3699
0	1	11.3616
0	1	13.5699
0	1	10.3918
0	0	12.1178
0	1	10.7342
0	1	13.4959
0	1	12.1534
0	1	11.9836
0	1	13.3562
0	1	11.0247
0	0	11.4822
0	1	11.4438
0	1	11.4027
0	1	12.7671
0	0	10.9479
0	1	12.9342
0	0	11.5973
0	1	13
0	1	11.4575
0	1	10.9205
0	1	11.2712
0	1	10.7781
0	1	12.8137
0	1	11.5068
0	1	12.211
0	0	12.4
0	1	11.0384
0	1	10.8548
0	1	9.96438
0	1	12.4767
0	1	11.7534
0	1	11.9014
0	0	5.77534
0	0	10.7397
0	1	12.1041
0	1	10.8685
0	1	12.7808
0	1	13.4164
0	0	11.8027
0	1	13.0603
0	1	11.4493
0	1	10.7288
0	1	12.211
0	1	12.926
1	0	10.4658
0	0	12.1288
0	0	11.8603
0	1	10.7918
0	1	11.5041
0	1	11.4493
0	0	12.3918
0	1	12.674
0	1	10.8466
0	1	12.1151
0	1	11.4959
0	1	10.7425
0	1	11.4822
0	1	11.9425
0	1	8.90685
0	1	11.389
0	1	12.3288
0	1	11.2192
0	1	11.5726
0	1	11.7726
0	1	11.9808
0	1	10.7918
0	1	10.7233
0	1	11.663
0	1	10.7425
0	1	11.4027
1	1	6.25753
0	1	13.8575
0	1	12.6493
0	1	10.7151
0	1	12.3014
0	0	11.4329
0	1	11.4493
0	0	12.4548
0	1	12.0795
0	0	10.8466
0	0	11.0685
0	0	13.4164
0	1	12.1808
0	1	11.8055
0	1	11.2849
0	1	11.3452
0	1	12.6164
0	0	12.0247
0	1	11.5534
0	1	10.8658
1	1	6.27671
0	1	10.9041
0	0	11.0356
1	0	3.16712
0	1	13.3863
0	1	11.3836
0	1	12.6356
0	1	5.66575
0	1	12.4082
0	0	13.0575
0	1	11.6027
1	1	0.879452
0	1	11.1616
0	1	12.0575
0	1	13.2137
0	1	12.6932
0	1	11.5342
0	1	11.8548
0	1	11.4575
0	1	10.7781
0	1	11.6329
0	1	12.0219
0	1	10.8247
0	1	12.5205
0	1	11.3753
0	1	11.5014
1	1	7.46849
0	1	12.2055
0	1	12.6548
0	1	10.8712
0	1	12.2877
0	1	10.8822
1	1	4.41918
0	1	12.6082
0	1	12.1151
0	1	3.6274
0	1	10.9507
0	1	12.4411
0	1	10.7671
0	1	12.3671
0	0	13.0247
0	1	11.9397
0	1	12.3589
0	0	12.4164
0	0	13.4959
0	1	12.8849
0	1	10.926
0	1	11.9973
0	1	11.526
0	1	11.4849
0	1	10.7288
0	1	13.263
0	1	11.6521
0	1	12.6466
0	0	11.4658
0	0	11.5342
0	1	12.3644
0	1	12.9616
1	1	7.16986
0	1	13.6274
0	1	11.3616
0	1	12.3315
0	1	11.274
0	0	12.9452
0	1	11.3151
0	1	12.9534
0	1	7.68219
0	1	10.7123
0	1	12.1014
0	1	11.7096
0	1	11.6137
0	1	12.1918
0	1	12.4767
0	1	12.6521
0	0	11.6329
0	1	13.7342
0	0	13.3699
0	1	12.3452
0	1	10.8521
1	1	6.37534
0	0	13.5863
0	1	11.5342
0	1	12.5452
0	1	11.4493
0	0	11.7753
0	0	13.0548
0	0	11.5233
0	1	11.6055
0	0	12.9041
0	1	13.3699
0	1	11.4411
1	1	3.87945
0	1	11.0027
0	0	11.2685
0	1	12.4466
0	0	12.7836
0	1	10.8082
0	1	10.8466
0	0	11.6384
1	1	8.44932
0	1	11.9616
0	1	11.9452
0	1	12.4603
0	0	11.989
0	0	11.4767
0	1	10.9205
0	1	12.0932
0	0	12.4055
0	1	10.9507
1	1	1.83288
0	1	11.3123
0	1	13.4767
0	1	11.4137
0	1	10.7178
0	0	2.00274
0	1	11.2767
0	1	10.8575
0	1	11.4822
0	1	11.7726
0	1	12.9233
0	1	11.8959
0	1	13.2658
0	1	12.2192
0	0	12.0164
0	0	10.2932
0	1	11.0932
0	0	12.0932
0	0	11.6055
0	0	10.8
0	1	11.7151
0	0	12.9973
0	1	10.8082
0	0	10.7397
0	0	11.7151
0	1	12.3397
0	1	11.3507
0	0	12.8192
0	0	10.7479
0	1	11.0082
0	1	12.8877
0	1	11.6795
0	1	12.8493
0	1	10.7973
0	1	11.4219
0	0	12.9534
1	1	7.71233
0	1	10.8164
0	1	12.8575
0	1	11.4247
0	1	10.7288
0	1	12.4932
0	1	10.9205
0	0	12.926
0	1	10.9096
0	1	11.1205
0	1	10.7507
0	1	5.38356
0	1	11.1808
0	1	11.5096
0	1	11.463
0	1	13.6438
0	1	10.7562
0	0	11.0932
0	1	11.389
0	1	10.9863
0	1	11.3644
0	1	11.0685
0	1	10.8822
0	1	10.9671
0	1	13.4411
0	1	11.2082
0	1	10.7589
0	1	12.7616
0	1	12.2164
0	1	11.9616
0	1	11.5753
0	0	10.1205
0	1	13.4247
0	1	12.611
0	1	11.4411
0	0	13.4603
0	1	12.4164
0	1	11.8795
0	1	12.4658
0	1	11.5589
0	1	12.0466
0	1	10.7205
0	0	4.65205
0	0	11.1836
0	0	11.7589
0	0	12.5315
0	1	10.7288
0	1	11.6
0	1	13.4384
0	1	12.1178
0	1	12.7671
0	0	12.0548
0	1	12.3205
0	1	10.8521
0	0	12.0575
0	1	11.4247
0	1	11.274
0	1	12.5808
0	1	12.0521
0	1	11.5096
0	1	11.526
0	1	11.1151
0	1	10.8822
0	0	7.22466
0	1	11.9068
0	1	11.5836
0	1	11.5726
0	1	13.4082
0	1	11.4822
0	1	11.5808
0	1	12.0356
0	1	10.8466
0	1	13.4082
0	0	13.5589
0	1	12.6986
1	1	0.150685
0	0	11.0877
0	1	11.6356
0	0	12.9918
0	1	11.6877
0	1	11.6
0	1	12.7644
0	1	13.4603
0	1	10.9151
0	1	11.5616
0	1	13.1781
0	0	11.7151
0	1	11.7123
0	1	11.4192
1	1	9.26027
0	1	11.7288
0	1	12.1726
0	1	12.3479
0	0	13.3863
0	1	11.1041
0	1	11.1205
0	1	11.3452
1	1	4.10685
0	1	12.0712
0	1	12.1699
0	1	11.6055
0	1	11.4904
0	1	11.1726
0	0	10.8575
0	1	12.7178
0	1	11.5808
0	1	11.3945
0	1	12.4274
0	1	12.5589
1	1	6.08219
0	1	12.7068
0	1	11.4959
0	1	11.3945
0	1	10.6986
0	1	12.0849
0	1	11.6137
0	1	12.7699
0	1	12.5014
0	1	11.6877
0	1	8.85205
0	0	13.189
0	1	12.5425
0	0	10.9342
0	0	12.6795
0	1	12.6356
0	1	11.3753
0	1	12.6712
0	1	13.0384
0	1	11.0274
0	1	12.5507
0	1	13.0822
0	1	11.4877
0	1	12.4438
0	1	11.0027
0	1	12.9425
0	1	10.8548
0	1	11.6027
0	1	13.1562
0	1	11.4877
0	1	12.3973
0	1	12.1753
0	1	12.4
0	1	11.0301
0	1	11.6192
0	1	12.3973
0	0	12.4
0	0	11.0849
0	1	11.6685
0	0	11.4247
0	0	12.0712
0	1	11.9973
0	1	11.4027
0	0	10.7863
0	1	12.3205
0	1	10.7753
0	1	10.7699
0	1	11.3753
0	1	12.389
0	1	10.7534
0	1	10.526
0	1	12.2767
0	0	11.0603
0	1	12.263
0	0	13.3397
0	0	12.4685
0	1	10.8575
0	1	12.5534
0	0	11.6329
0	1	12.8877
0	1	11.1068
0	0	11.7699
0	1	10.4767
0	1	11.3068
0	1	11.3808
0	1	11.8822
0	1	12.6301
0	1	12.1562
0	1	12.8712
0	1	12.4247
0	0	11.3507
0	1	12.5068
0	1	11.4274
0	1	11.0274
0	1	11.3425
0	0	11.8329
0	1	13.6712
0	1	10.9096
0	0	10.8849
0	1	12.1808
0	1	13.1781
0	1	13.2658
0	1	10.7781
0	0	12.4247
0	1	11.5151
0	1	11.4137
0	1	10.7178
0	1	11.3342
0	1	10.874
0	1	10.789
0	0	11.9781
0	1	12.0438
0	1	12.737
0	1	11.337
0	1	11.8658
0	1	10.9068
0	0	12.9863
0	0	11.6247
0	1	10.8575
0	1	11.8493
0	1	13.3863
0	1	11.8603
0	1	11.7589
0	0	12.0192
0	1	11.6356
0	0	11.7644
0	1	11.6137
0	1	11.2959
0	1	11.6192
0	1	11.3288
0	1	12.6877
0	1	13.3699
0	1	11.6767
0	1	12.6301
0	1	10.7123
0	1	11.7973
0	0	10.8301
0	1	11.1507
0	0	13.3288
0	1	12.8411
0	1	11.0959
0	1	11.6384
0	0	11.4575
0	0	12.9151
0	0	11.7397
0	1	10.811
0	1	11.011
0	1	10.926
0	1	10.9068
0	1	12.8219
0	1	12.6411
0	1	11.9616
0	1	10.8822
0	0	13.0164
0	1	11.5562
0	0	9.53699
0	1	10.7479
0	1	11.4027
0	1	11.3315
0	1	11.6986
0	0	11.663
0	1	11.5014
0	1	11.9973
0	0	13.8247
0	1	10.789
0	0	13.263
0	1	12.6712
0	1	11.6493
0	0	12.1178
0	0	12.6603
0	1	10.537
0	1	10.8082
0	1	11.5397
0	0	11.0932
0	1	13.6767
0	0	12.3507
0	1	11.4904
0	1	10.9041
0	1	10.989
0	1	11.6603
0	1	11.9041
0	1	12.0466
0	1	12.8027
1	1	2.10411
0	1	11.4959
0	1	10.737
0	1	11.3288
0	1	11.4247
0	1	10.9205
0	1	11.0301
0	1	10.6932
0	1	11.1014
0	1	11.3753
0	1	12.789
0	1	11.5397
0	0	12.2137
0	0	12.4932
0	1	3.35616
0	1	12.6521
0	0	11.5425
0	0	12.4438
0	1	12.9014
1	0	9.19452
0	1	10.8466
0	1	10.8932
0	1	12.3068
0	0	11.0219
0	1	11.0247
0	0	11.0466
0	1	11.8548
0	1	13.1726
0	1	11.3616
0	1	12.863
0	1	11.411
0	1	12.9836
0	1	12.4384
0	1	11.6932
0	0	11.3808
0	1	12.9616
0	1	10.9288
0	1	10.7726
0	1	11.5644
0	1	11.4603
0	1	11.9123
0	1	11.8685
0	0	11.874
0	1	12.9342
0	1	12.4849
0	1	11.3616
1	1	7.36164
0	1	11.811
0	1	11.4082
0	1	11.5945
0	1	12.0932
0	0	10.8767
0	1	10.8521
0	1	11.4822
0	1	11.1534
1	1	2.77534
0	1	13.8411
0	1	10.7534
0	1	10.9699
0	1	13.0384
0	1	11.5452
0	1	11.189
0	1	10.8356
0	0	10.9616
0	1	10.926
0	1	10.9863
0	0	12.474
0	0	12.4301
0	1	11.9945
1	0	2.47123
0	1	10.7863
0	1	10.737
0	1	12.5781
0	1	11.3288
0	1	12.0137
0	1	11.6384
0	1	12.1315
0	1	10.8274
0	1	13.3123
0	0	13.2685
0	1	11.7973
0	0	10.7699
0	1	13.6384
0	0	11.7534
0	1	13.0219
0	1	10.874
0	0	11.6521
0	1	12.7096
1	1	4.06301
0	0	11.0055
0	1	11.4219
0	1	13.5507
0	0	12.5644
0	1	10.7918
0	0	11.5041
0	1	12.3589
0	0	12.9726
0	0	11.5589
0	0	12.3699
0	1	11.0247
0	1	11.4
0	0	11.7452
0	1	12.611
0	1	12.1973
0	0	13.3973
0	0	11.5233
0	1	12.8438
0	0	10.8822
0	1	11.4849
0	0	12.5945
0	1	11.9808
0	1	11.4411
0	1	12.7616
0	1	6.17808
0	0	10.9671
0	1	12.1973
0	1	11.3288
0	0	13.1342
0	1	11.2877
0	1	11.7726
0	1	11.7562
0	1	12.6027
1	1	4.75068
0	1	12.0055
0	1	10.8
0	1	13.3123
0	1	11.9616
0	1	13.4712
0	1	10.8082
0	0	13.4438
0	1	11.9205
0	1	10.9342
0	1	11.4575
0	1	11.3918
0	1	12.1562
0	1	10.7918
0	1	12.6767
0	0	11.326
0	1	11.2137
0	1	13.463
0	1	11.5096
0	1	13.0795
0	1	11.8849
0	1	10.8164
0	0	12.0329
0	1	11.4685
0	1	12.2082
0	1	11.3425
0	1	11.5534
0	1	12.0521
0	1	10.9836
0	1	11.5096
0	1	12.863
0	1	10.9507
0	1	11.4795
0	1	11.863
0	1	12.9808
0	1	10.7973
0	1	11.7589
0	0	11.0685
0	1	13.2822
0	0	9.81644
0	0	10.7425
0	1	11.4247
0	1	10.8767
0	1	11.3507
0	1	12.6
0	1	12.9479
0	0	11.0603
0	1	9.6137
0	1	10.863
0	0	10.6986
0	1	11.2
0	1	11.1014
0	1	12.3973
0	1	12.137
0	1	11.1699
0	1	13.6329
0	0	7.74521
0	1	13.7589
0	1	12.389
0	0	12.8822
0	1	12.5178
0	1	13.4658
0	1	8.97808
0	0	10.9096
0	1	10.7781
0	1	11.3644
0	1	11.789
0	1	12
0	1	6.14247
0	0	12.7753
0	1	10.8548
0	1	11.0411
0	1	12.1918
0	1	12.9616
0	1	10.8301
0	1	12.9397
0	1	12.9068
0	0	12.9397
0	1	13.3671
0	1	11.9397
0	1	11.4301
0	1	12.2685
0	0	12.8274
0	0	12.9918
0	0	10.8384
0	1	10.7973
1	1	6.72603
0	1	13.5315
0	1	11.3233
0	0	13.3014
0	1	11.4685
0	1	12.1973
0	1	10.8493
0	0	11.4849
0	1	11.4027
0	1	12.411
0	1	13.7616
0	1	13.7068
0	1	12.0932
1	0	7.13699
0	1	11.6411
0	0	10.7534
0	0	11.4959
0	1	13.211
0	1	12.4822
0	1	11.7726
0	1	11.5014
0	1	10.7507
0	1	11.3452
0	1	13.1836
0	1	11.4603
0	1	12.3973
0	0	12.1233
0	1	13.1068
0	1	11.5205
0	0	12.8055
0	1	11.4959
0	0	12.3808
0	1	12.5918
0	0	11.4219
0	1	11.1452
0	1	11.0164
0	0	12.1041
0	1	11.0274
0	1	11.7288
0	1	13.0877
0	1	6.2
0	1	11.3096
0	0	11.3726
0	1	12.0795
0	1	12.1562
0	1	11.4082
0	1	10.7808
0	0	12.8986
0	1	12.6274
0	1	12.1726
0	1	11.7671
1	1	10.8438
0	1	12.1589
0	1	12.4548
0	1	12.1973
0	1	12.0219
0	0	11.3041
0	1	10.8548
0	1	10.7397
0	1	11.0384
0	1	11.8411
0	1	12.274
0	1	11.4795
0	1	11.7151
0	1	11.3068
0	1	12.463
0	1	12.1699
0	1	13.463
0	1	13.5753
0	1	13.8384
0	1	12.5973
0	1	12.8849
0	1	12.5808
0	1	12.3589
0	1	12.9096
0	1	11.5233
0	1	12.8137
0	1	10.8575
0	1	12.1096
0	1	11.6247
0	0	10.811
0	0	10.7726
0	1	12.0548
0	1	10.7151
0	1	10.7753
0	1	11.4986
0	1	10.7562
0	1	10.7534
0	1	10.7123
0	1	11.3808
0	1	12.8082
0	1	11.789
0	1	11.063
0	1	10.7562
0	1	11.6192
0	1	11.0164
0	1	12.5507
0	1	11.9836
0	0	11.6603
0	1	10.7479
0	1	11.3233
0	1	13.3014
0	0	12.411
0	1	13.274
0	1	11.4493
1	1	10.1781
0	1	11.4055
0	1	6.22466
0	1	13.6
1	1	8.68219
0	1	12.7178
0	1	12.8685
0	1	12.6219
0	1	11.8411
1	1	1.90137
0	1	13.6164
0	1	10.8575
0	0	11.1534
0	1	11
0	1	13.4137
0	1	10.8
0	1	13.3644
0	1	13.4082
0	1	12.1096
0	1	11.0493
0	1	12.5918
1	1	4.31507
0	1	12.6356
0	1	11.0411
0	1	12.0192
0	1	12.3918
0	1	11.6932
0	1	12.4027
0	1	12.2
0	1	11.6932
0	1	12.274
0	1	12.1041
0	1	10.9699
0	0	11.8082
1	1	6.90137
0	1	11.0027
0	1	10.7123
0	1	11.2904
0	1	12.0192
0	0	12.737
0	1	11.4986
0	1	11.6247
0	0	10.8932
0	1	13.0219
0	1	10.8466
0	1	12.5123
0	1	11.3452
0	1	12.0411
0	1	11.2685
0	0	11.0493
0	1	10.8082
0	1	12.5233
0	1	12.1507
0	0	11.4849
0	1	11.3151
0	1	11.8466
0	1	10.4932
0	1	12.6411
0	1	12.0849
0	1	12.9041
0	1	12.3205
0	1	10.5973
0	1	10.8849
1	1	4.35068
0	1	11.3616
0	1	12.9644
0	1	13.1836
0	1	11.1534
0	1	12.6548
0	1	12
0	1	11.9753
0	1	11.9753
0	1	12.2904
0	1	11.5945
0	1	12.4356
0	0	12.3425
0	1	11.189
0	0	11.4274
1	1	10.7425
0	1	12.3699
0	0	11.7644
0	0	12.4658
0	1	11.7397
0	0	11.4849
0	1	11.6137
0	1	12.6082
0	0	9.00822
0	1	11.2795
0	1	11.3671
0	0	12.189
0	1	11.9479
0	1	11.4219
0	1	11.4438
0	1	11.0849
0	1	10.9315
0	1	11.4411
0	1	2.8411
0	1	8.26027
0	1	11.6795
0	1	11.1425
1	1	0.939726
0	1	13
0	1	12.9479
0	0	10.9068
0	1	12.4247
0	1	12.3151
0	1	11.926
0	1	10.7863
0	1	11.4301
0	0	6.50137
0	1	7.66301
0	1	11.1781
0	1	12.526
0	1	11.6986
0	1	11.7288
0	0	10.7781
0	0	12.1397
0	0	10.8438
0	1	12.5562
0	1	13.4164
0	1	11.3425
0	0	11.011
0	0	11.4822
0	0	12.2658
0	1	10.7753
0	1	12.0548
0	0	12.1288
0	1	11.4603
0	0	12.4795
0	1	8.04658
0	1	12.0274
0	1	12.0247
0	1	12.3781
0	1	12.6137
0	1	11.4137
0	1	11.3945
0	1	12.6932
0	1	12.3123
0	1	12.389
0	1	10.8274
0	1	11.3342
0	1	12.0082
1	0	7.08219
0	0	11.1178
0	1	11.011
0	1	11.5589
0	1	12.2712
0	1	11.4603
0	1	11.2795
0	1	11.8137
0	1	11.411
0	1	11.6904
0	1	12.6164
0	1	12.7699
0	1	12.3589
0	1	12.6877
0	1	11.6027
0	1	13.074
0	1	13.2877
0	1	12.6137
0	1	11.337
0	1	8.14247
0	1	11.7123
0	1	11.9644
0	1	13.0932
0	1	13.2712
0	1	11.0164
0	1	4.09041
0	1	11.3233
0	0	12.3726
0	1	11.8466
0	0	12.4219
0	1	11.1507
0	1	11.4575
0	1	11.3315
0	1	12.3233
0	1	11.8685
0	1	12.1205
0	1	13.4575
0	1	11.4301
0	0	12.1507
0	0	11.2219
0	1	12.0356
0	1	9.56438
0	1	12.2055
0	1	11.5781
0	1	11.874
0	1	11.1562
0	1	11.4
0	1	10.8356
0	0	12.5699
0	0	12.6164
0	1	10.9671
0	1	5.2137
0	0	11.2712
0	1	11.5808
0	1	12.5315
0	0	2.6274
0	1	9.87123
0	1	13.3452
0	1	12.7233
0	0	12.2
0	1	13.0575
0	1	11.1918
0	1	12.6274
0	1	13.0247
0	1	12.1288
0	1	11.5397
0	1	12.263
0	1	13.3123
0	1	12.4082
0	1	13.4384
0	1	10.6986
0	1	11.5753
0	1	10.8849
0	1	11.7781
0	1	10.8575
0	1	11.9753
0	1	11.3479
0	1	11.7671
0	1	11.6356
0	1	10.8137
0	0	13.2795
0	1	11.6247
0	1	13.3205
0	1	12.063
0	1	12.4795
0	0	12.0192
0	1	12.8219
0	0	8.06301
0	1	10.8137
0	1	12.7096
0	1	11.7781
0	1	13.8
0	1	13.1288
0	1	12.4164
0	0	11.1425
0	1	10.8466
0	1	11.611
0	1	12.0082
1	1	10.6411
0	1	11.326
0	1	10.8685
1	1	8.94247
0	1	11.4575
0	1	10.7342
0	1	11.0685
0	0	11.4027
0	1	11.0493
0	1	13.7205
0	1	11.1452
0	1	12.5616
0	0	12.8
0	1	10.9068
0	0	12.0247
0	1	13.063
0	0	11.7288
0	1	11.6822
0	1	10.9151
0	1	11.3288
0	1	12.4438
0	1	11.3616
0	1	11.5973
0	1	11.4712
0	0	13.0959
1	1	1.44658
0	1	11.326
0	1	10.7288
0	1	11.7151
0	1	12.3233
0	1	11.4274
0	1	12.5644
0	1	5.12603
0	1	11.3945
0	1	13.7644
0	0	12.7534
0	1	12.1726
0	0	11.8438
0	1	12.4822
0	1	10.9973
0	0	11.9699
1	1	4.29863
0	1	11.4137
0	0	12.4959
0	1	11.1178
0	1	11.8904
0	0	10.9973
0	1	11.4
0	1	13.789
0	0	11.5918
0	1	11.3096
0	1	11.5781
0	0	12.3041
1	0	8.23562
0	1	12.1562
0	1	11.326
0	1	12.1753
1	1	9.58356
0	1	12.0384
0	1	11
0	1	12.6137
0	1	11.4137
0	0	10.7973
0	1	12.6521
0	1	12.8575
0	1	11.4411
0	1	12.5014
0	1	11.463
0	0	12.0219
0	0	10.8247
0	1	10.8685
0	1	10.8849
0	1	12.9479
0	0	11.1973
1	1	5.51781
0	0	11.3233
0	1	11.1315
0	0	11.3151
0	1	13.3781
0	0	10.8658
0	1	11.789
0	0	12.2932
0	1	11.0384
0	1	12.8274
0	1	11.0356
1	1	2.66301
0	1	12.611
0	1	11.9479
0	1	11.8521
0	0	10.863
0	1	12.5452
0	0	13.063
0	1	13.6822
0	0	1.38904
0	0	11.9452
0	1	10.9123
0	1	10.5479
0	1	11.1781
0	1	12.8466
0	1	11.5589
0	0	12.8521
0	1	10.9973
0	1	8.09589
0	1	11.6164
[truncated: 178,447 more rows]

## Sheet: Figure S2 I
co-occurrence	EAT-Lancet	survival time
0	1	11.4274
0	1	10.7534
0	1	11.3233
0	1	11.9205
0	1	12.6986
0	1	10.811
0	1	12.3068
0	1	11.6493
0	1	13.8685
0	0	12.4767
0	0	12.463
0	1	13.0493
0	1	12.6411
0	1	11.5726
0	0	11.8685
0	1	11.6712
0	1	11.1041
0	1	11.0658
0	1	11.3836
0	0	11.2877
0	1	11.3644
0	1	10.8575
0	1	10.8521
0	1	11.0849
0	1	10.8438
0	1	10.926
0	1	11.9836
0	1	10.9644
0	1	12.8055
0	1	11.874
0	1	13.0521
0	1	12.7123
0	0	10.7151
0	1	12.4384
0	1	12.389
0	1	11.011
0	1	13.4932
0	1	11.7397
0	1	10.7616
0	0	9.89041
0	1	11.0548
0	1	12.0384
0	1	10.8301
0	1	12.1699
0	1	12.4658
0	1	12.3397
0	1	12.3151
0	1	11.4603
0	0	10.8356
0	1	11.9808
0	1	11.1342
0	1	11.3151
0	0	11.3288
0	1	11.4959
0	0	11.6247
0	1	13.4247
0	1	10.8274
0	1	12.4164
0	0	11.6356
0	1	11.3479
0	1	13.0603
0	1	12.2849
0	0	11.4137
0	1	10.9096
0	0	12.0603
0	1	11.4959
0	0	11.6137
0	1	11.5781
0	1	11.3233
0	1	10.8
0	0	11.8712
0	0	13.0027
0	1	12.0521
0	1	10.7808
0	1	10.9671
0	1	10.8247
0	1	13.4712
0	1	11.0986
0	1	8.39726
0	1	13.2795
0	1	11.0986
0	0	11.3945
0	0	11.3836
0	1	11.4137
0	1	12.6301
0	1	12.2904
0	1	13.611
0	0	11.7151
0	1	10.8137
0	1	11.211
0	1	11.1753
0	1	12.6411
0	1	12.8
0	1	13.3123
0	0	13.7041
0	1	11.6575
0	1	11.937
0	0	11.5452
0	1	10.8055
0	1	10.8493
0	1	11.4575
0	1	13.4658
0	1	11.0548
0	0	12.5425
0	1	11.611
0	1	12.7096
0	1	12.5425
0	0	11.4027
0	0	11.6904
0	0	11.1425
0	1	11.411
0	1	13.2658
0	1	11.7397
0	1	10.7918
0	1	12.0247
0	1	12.0164
0	0	11.3342
0	0	12.0192
0	1	11.3644
0	0	11.0164
0	1	12.3863
0	1	11.2986
0	1	12.063
0	1	13.3836
0	1	10.8849
0	0	11.5479
0	1	11.1644
0	1	11.5726
0	1	12.6164
0	1	12.6493
0	1	11.4849
0	1	12.4411
0	1	11.0575
0	1	12.6356
0	1	10.8082
0	1	10.9616
0	1	10.8247
0	0	3.05205
0	1	13.1151
0	1	12.6
0	1	12.9151
0	1	11.189
0	1	13.0164
0	0	11.326
0	1	12.1315
0	0	13.3123
0	1	11.337
0	1	11.0767
0	1	12.1288
0	1	10.8932
0	1	12.674
0	1	11.2795
0	1	12.5151
0	0	13.1151
0	1	11.5068
0	1	11.5753
0	1	10.9507
0	1	11.4877
0	1	11.5562
0	1	10.9479
0	1	12.4795
0	0	12.674
0	0	11.6932
0	1	3.16986
0	1	12.7123
0	0	12.0329
0	1	10.8575
0	1	11.7671
0	1	13.726
0	0	13.4137
0	1	10.7534
0	1	11.6521
0	1	13.5918
0	1	12.4877
0	1	12.411
0	1	10.8575
0	1	11.389
0	0	13.2904
0	1	12.1342
0	1	12.8959
0	0	11.6712
0	0	11.8877
0	1	12.2932
0	1	12.1151
0	1	10.9836
0	1	11.9616
0	0	12.0466
0	1	11.5644
0	1	9.12055
0	1	12.5014
0	1	12.2767
0	1	11.1315
0	1	11.5781
0	0	13.6575
0	1	11.2877
0	1	11.4411
0	1	12.3205
0	1	11.7562
0	1	12.8
0	1	11.0493
0	1	11.5068
0	1	12.1041
0	1	11.9644
0	1	12.6219
0	1	5.96986
0	0	10.8849
0	1	11.0575
0	1	12.3644
0	1	11.3562
0	1	11.4521
0	1	11.7068
0	1	11.6685
0	1	10.7315
0	1	13.3014
0	1	12.9288
0	1	11.0849
0	1	12.1726
0	0	12.0795
0	1	11.1726
0	0	12.3781
0	1	10.9123
0	1	10.8658
0	1	13.6
0	0	12.2849
0	0	13.1589
0	0	12.1918
0	0	13.1397
0	1	13.6384
0	1	11.7562
0	1	10.6795
0	1	12.1151
0	1	12.2685
0	1	12.0959
0	1	11.4712
0	0	11.5863
0	1	13.3315
0	1	11.5863
0	1	12.3973
0	1	7.80822
0	1	11.6301
0	1	11.5479
0	1	11.6959
0	1	12.726
0	0	12.6466
0	1	12.3342
0	0	10.7863
0	0	11.9425
0	1	11.6603
0	1	10.7616
0	1	12.0247
0	1	11.3808
0	1	12.8192
0	1	11.0411
0	1	12.6932
0	1	12.0932
0	1	12.537
0	1	11.6027
0	1	10.7671
0	1	12.5589
0	1	11.5178
0	0	12.2767
0	1	10.8822
0	1	11.874
0	1	12.537
0	1	11.0548
0	1	11.0384
0	1	10.7616
0	1	12.9781
0	1	11.1397
0	1	13.137
0	0	12.7041
0	1	11.7096
0	1	12.6849
0	1	13.8849
0	1	12.537
0	1	12.3973
0	1	8.14247
0	1	13.7288
0	1	12.474
0	1	12.1945
0	1	11.6055
0	1	11.6795
0	1	10.789
0	0	12.3014
0	1	11.3534
0	1	12.0274
0	0	13.3233
0	1	11.4795
0	1	11.3178
0	1	10.8849
0	0	13.5096
0	1	11.6795
0	0	12.0548
0	1	11.5014
0	1	12.7808
0	1	11.5068
0	1	11.9699
0	1	12.9836
0	1	10.7315
0	1	10.9973
0	1	11.7096
0	1	11.3479
0	1	12.3205
0	1	13.0192
0	1	12.6932
0	1	10.7014
0	0	12.589
0	0	12.1123
0	1	11.6384
0	1	13.063
0	1	10.9836
0	1	12.1534
0	1	11.4438
0	1	11.4411
0	0	11.2932
0	1	11.4192
0	0	11.6329
0	1	10.8521
0	1	11.7863
0	1	11.3096
0	1	12.7288
0	1	12.1616
0	1	11.3178
0	0	10.9397
0	0	11.6247
0	1	10.9068
0	0	10.8384
0	1	12.7123
0	1	10.9096
0	1	11.4027
0	1	11.3562
0	1	12.8301
0	1	13.3041
0	1	13.2795
0	1	13.1726
0	0	12.1205
0	1	10.7507
0	1	11.8904
0	1	12.6027
0	1	11
0	1	11.5644
0	1	11.5479
0	1	11.4055
0	1	10.7205
0	0	13.7425
0	0	12.1534
0	1	12.9918
0	1	10.7945
0	0	10.9534
0	1	10.7753
0	1	12.3644
0	1	11.4904
0	1	11.4301
0	1	12.5644
0	1	5.42192
0	0	13.0959
0	1	12.526
0	1	12.474
0	1	10.8082
0	1	11.9096
0	1	10.9014
0	1	11.274
0	1	12.0329
0	1	11.3233
0	1	10.8438
0	1	11.6
0	1	12.9562
0	0	11.4384
0	1	11.9096
0	1	11.8493
0	1	10.9123
0	0	12.1507
0	1	10.737
0	1	13.5863
0	1	9.42466
0	1	13.3644
0	1	7.78082
0	1	11.9178
0	1	12.7452
0	1	12.3918
0	1	12.8603
0	1	11.8301
0	1	11.3918
0	1	11.326
0	0	11.8877
0	1	13.3671
0	0	10.9014
0	1	11.8274
0	1	11.1808
0	0	11.6493
0	1	13.1288
0	1	11.7288
0	1	12.8822
0	0	13.7836
0	1	11.6137
0	1	12.3507
0	1	12.7562
0	1	10.7808
0	1	12.4466
0	1	13
0	1	11.4055
0	1	12.9452
0	1	12.4767
0	1	11.6411
0	1	11.1918
0	1	10.8575
0	1	12.0329
0	1	11.0795
0	1	10.7945
0	1	13
0	1	13.3041
0	1	8.74247
0	1	12.1671
0	1	13.5233
0	1	11.3562
0	1	10.9452
0	1	12.4959
0	1	11.7315
0	1	11.0438
0	1	11.3178
0	1	11.6
0	1	12.8
0	1	11.6027
0	1	10.7753
0	1	10.7781
0	1	13.7425
0	1	12.4192
0	0	11.7671
0	1	10.9096
0	1	11.5534
0	1	12.4466
0	1	11.4274
0	0	11.6575
0	1	13.3068
0	1	11.126
0	1	10.874
0	1	11.0384
0	1	10.8575
0	1	13.6521
0	1	11.1918
0	1	12.4164
0	1	11.726
0	0	10.8877
0	1	11.4603
0	0	11.5233
0	1	12.8411
0	1	13.1397
0	1	12.7452
0	1	13.6548
0	1	11.4849
0	1	11.6411
0	1	13.6329
0	1	12.2959
0	1	13.1507
0	1	11.3315
0	1	11.2795
0	1	10.8301
0	1	10.8438
0	1	12.8575
0	1	10.8767
0	0	12.8603
0	0	11.4192
0	0	12.9151
0	1	13.7671
0	1	7.52329
0	1	11.1425
0	1	11.2986
0	0	10.8356
0	1	12.3726
0	1	12.9041
0	1	11.337
0	0	11.989
0	1	12.0767
0	1	12.1507
0	0	11.4027
0	1	13.6274
0	1	12.9562
0	1	12.0548
0	1	10.7863
0	1	10.7123
0	1	12.0466
0	0	11.2685
0	1	11.3041
0	1	11.8986
0	1	11.8904
0	0	12.0055
0	0	12.8247
0	1	12.9205
0	1	12.3479
0	1	11.3342
0	1	11.4795
0	0	11.9945
0	1	12.8137
0	1	12.5726
0	1	11.8055
0	1	10.7233
0	1	11.726
0	1	10.7534
0	0	5.58904
0	1	13.8438
0	1	13.5315
0	1	12.5151
0	1	11.5562
0	1	13.6192
0	1	11.7836
0	0	11.5479
0	0	11.6438
0	1	11.6301
0	1	11.8219
0	1	4.6
0	1	12.1014
0	1	11.8329
0	0	10.8685
0	1	11.3616
0	1	11.4712
0	1	11.6219
0	1	11.6795
0	1	13.5178
0	0	13.1699
0	1	11.4411
0	1	11.0082
0	1	13.4904
0	0	11.9233
0	1	10.789
0	0	10.8301
0	0	11.4137
0	1	12.2959
0	1	11.7288
0	1	12.9041
0	0	11.4219
0	0	12.6521
0	1	12.0849
0	1	12.8219
0	1	11.7644
0	1	12.274
0	1	10.7699
0	0	11.5863
0	0	12.5589
0	1	10.8466
0	0	13.4192
0	1	11.4658
0	0	13.6877
0	1	11.4986
0	1	11.2164
0	1	10.7507
0	1	10.8712
0	0	11.0986
0	1	11.5753
0	1	11.4658
0	1	12.4685
0	1	12.9452
0	0	13.2137
0	0	11
0	1	12.9973
0	1	13.7671
0	1	12.5753
0	0	11.3178
0	1	12.9753
0	0	12.4521
0	0	11.1151
0	1	12.1151
0	1	11.6575
0	1	11.9233
0	0	10.7945
0	0	12.4
0	1	13.5589
0	1	12.7096
0	1	12.0329
0	1	11.4575
0	1	12.6521
0	1	12.463
0	1	11.5178
0	1	11.674
0	1	13.1863
0	1	10.9479
0	1	11.0301
0	1	11.3096
0	0	11.9315
0	1	12.2767
0	1	12.6959
0	1	12.9781
0	1	12.4192
0	1	11.6603
0	1	11.1616
0	1	11.2877
0	1	11.5534
0	1	10.8082
0	1	10.6849
0	1	10.7945
0	1	11.9123
0	0	11.9699
0	1	6.16438
0	1	12.5068
0	1	11.7479
0	1	11.1808
0	0	11.5562
0	1	12.2849
0	0	12.9726
0	1	10.7753
0	1	10.8274
0	0	11.0192
0	1	11.0356
0	1	11.0877
0	0	11.9781
0	1	12.5452
0	0	13.6877
0	1	12.3534
0	1	11.663
0	1	12.5014
0	1	11.389
0	1	5.52877
0	1	12.1726
0	1	12.1151
0	1	12.5014
0	1	11.4685
0	1	10.9014
0	1	11.5342
0	0	8.78904
0	1	10.8685
0	1	10.9096
0	1	12.8712
0	1	13.6384
0	0	7.70685
1	1	1.09041
0	1	11.5205
0	1	10.7918
0	1	11.9452
0	1	12.063
0	1	12.4384
1	0	10.2959
0	1	11.726
0	1	11.0055
0	1	11.0055
0	1	12.7507
0	1	13.6356
0	1	11.8247
0	1	13.4192
0	1	12.4795
0	1	13.1178
0	1	12.0274
0	0	12.0329
0	1	12.2767
0	1	12.7096
0	1	11.7288
0	1	11.7753
0	1	12.611
0	1	11.0548
0	1	10.7479
0	1	11.5178
0	1	11.9096
0	1	12.263
0	1	12.9671
0	0	11.3233
0	1	10.8274
0	1	4.79452
0	1	11.7205
0	1	11.5068
0	0	11.5836
0	1	9.4
0	1	13.4384
0	1	10.7479
0	1	12.9726
0	1	11.0082
0	1	11.389
0	1	11.1945
0	1	11.8658
0	0	12.137
0	1	11.5945
0	1	11.6027
0	0	10.9068
0	0	10.789
0	1	11.9178
0	1	12.6603
0	1	11.7945
0	0	11.7753
0	1	11.6603
0	1	13.3397
0	0	11.6603
0	1	10.8438
0	1	12.5425
0	0	10.8384
0	1	11.9397
0	1	12.3397
0	1	12.6411
0	1	12.6959
0	1	11.9178
0	1	10.8274
0	0	11.4712
0	1	12.2877
0	0	11.6356
0	1	11.1973
0	1	13.1288
0	1	12.2822
0	1	13.6384
0	1	12.5425
0	0	11.4301
0	1	11.1151
0	1	11.6027
0	1	10.8274
0	0	11.9644
0	1	11.1808
0	1	13.1315
0	1	12.4301
0	1	11.8795
0	1	11.8438
0	1	11.1534
0	1	11.9397
0	1	13.0192
0	1	10.7945
0	1	13.3507
0	1	11.4219
0	1	11.1342
0	1	11.6247
0	1	11.6932
0	1	10.7781
0	0	13.2027
0	1	12.9068
0	1	10.926
0	1	10.9973
0	1	11.0192
0	1	12.4247
0	1	11.4027
0	1	12.3014
0	1	12.0932
0	1	11.137
0	0	5.35068
0	1	12.6685
0	0	11.0411
0	0	11.0192
0	0	11.6384
0	1	12.7288
0	1	12.8603
0	1	11.1342
0	1	10.6959
0	0	12.5233
0	0	7.99726
0	1	12.1534
0	1	11.4219
0	1	12.6795
0	1	12.3096
0	1	13.211
0	1	11.0274
0	1	11.0493
0	1	10.7534
0	1	13.3507
0	0	12.937
0	1	12.5041
0	0	11.1699
0	1	12.6877
0	1	11.3315
0	0	10.7315
0	1	10.9616
0	1	10.7205
0	1	12.7836
0	1	13.9452
0	1	12.1616
0	0	12.474
0	1	11.6795
0	1	11.1562
0	1	10.989
0	1	2.0274
0	1	10.7507
0	1	11.3233
0	1	13.3671
0	1	12.4192
0	1	11.389
0	1	12.0082
0	1	11.2849
0	1	12.674
0	1	13.7973
0	1	11.4219
0	1	12.1123
0	1	10.9014
0	1	12.6219
0	1	10.8438
0	0	12.3479
0	1	11.3562
0	1	11.1205
0	0	11.6247
0	1	12.9151
0	1	11.937
0	0	11.7315
0	0	11.5452
0	1	11.6904
0	1	13.3014
0	1	10.8356
0	1	11.7781
0	0	11.6027
0	1	12.0466
0	0	12.1397
0	1	12.8384
0	1	10.9699
0	1	11.0767
0	1	10.7479
0	0	12.9781
0	1	10.7397
0	1	10.9041
0	1	11.3726
0	1	11.6767
0	1	10.9973
0	1	11.7945
0	1	13.5315
0	0	11.1534
0	1	12.7534
0	1	12.7644
0	1	11
0	0	11.3534
0	1	11.2904
0	1	11.1945
0	1	13.137
0	1	11.726
0	1	13.0959
0	1	11.6795
0	1	10.8055
0	1	10.8247
0	1	12.4247
0	1	12.0164
0	1	11.9863
0	1	12.7041
0	1	11.5836
0	1	12.1233
0	1	12.6356
0	1	11.4767
0	1	12.5041
0	1	12.4795
0	0	10.9288
0	1	11.7945
0	1	11.0384
0	0	11.8438
0	1	12.263
0	0	11.1507
0	0	12.8247
0	1	10.7616
0	1	11.3041
0	0	11.3699
0	1	11.3616
0	1	13.5699
0	1	10.3918
0	0	12.1178
0	1	10.7342
0	1	13.4959
0	1	12.1534
0	1	11.9836
0	1	13.3562
0	1	11.0247
0	0	11.4822
0	1	11.4438
0	1	11.4027
0	1	12.7671
0	0	10.9479
0	1	12.9342
0	0	11.5973
0	1	13
0	1	11.4575
0	1	10.9205
0	1	11.2712
0	1	10.7781
0	1	12.8137
0	1	11.5068
0	1	12.211
0	0	12.4
0	1	11.0384
0	1	10.8548
0	1	9.96438
0	1	12.4767
0	1	11.7534
0	1	11.9014
0	0	5.77534
0	0	10.7397
0	1	12.1041
0	1	10.8685
0	1	12.7808
0	1	13.4164
0	0	11.8027
0	1	13.0603
0	1	11.4493
0	1	10.7288
0	1	12.211
0	1	12.926
0	0	12.7671
0	0	12.1288
0	0	11.8603
0	1	10.7918
0	1	11.5041
0	1	11.4493
0	0	12.3918
0	1	12.674
0	1	10.8466
0	1	12.1151
0	1	11.4959
0	1	10.7425
0	1	11.4822
0	1	11.9425
0	1	8.90685
0	1	11.389
0	1	12.3288
0	1	11.2192
0	1	11.5726
0	1	11.7726
0	1	11.9808
0	1	10.7918
0	1	10.7233
0	1	11.663
0	1	10.7425
0	1	11.4027
0	1	12.1863
0	1	13.8575
0	1	12.6493
0	1	10.7151
0	1	12.3014
0	0	11.4329
0	1	11.4493
0	0	12.4548
0	1	12.0795
0	0	10.8466
0	0	11.0685
0	0	13.4164
0	1	12.1808
0	1	11.8055
0	1	11.2849
0	1	11.3452
0	1	12.6164
0	0	12.0247
0	1	11.5534
0	1	10.8658
0	1	11.389
0	1	10.9041
0	0	11.0356
0	0	11.2192
0	1	13.3863
0	1	11.3836
0	1	12.6356
0	1	5.66575
0	1	12.4082
0	0	13.0575
0	1	11.6027
0	1	10.9589
0	1	11.1616
0	1	12.0575
0	1	13.2137
0	1	12.6932
0	1	11.5342
0	1	11.8548
0	1	11.4575
0	1	10.7781
0	1	11.6329
0	1	12.0219
0	1	10.8247
0	1	12.5205
0	1	11.3753
0	1	11.5014
0	1	11.5918
0	1	12.2055
0	1	12.6548
0	1	10.8712
0	1	12.2877
0	1	10.8822
0	1	12.2822
0	1	12.6082
0	1	12.1151
0	1	3.6274
0	1	10.9507
0	1	12.4411
0	1	10.7671
0	1	12.3671
0	0	13.0247
0	1	11.9397
0	1	12.3589
0	0	12.4164
0	0	13.4959
0	1	12.8849
0	1	10.926
0	1	11.9973
0	1	11.526
0	1	11.4849
0	1	10.7288
0	1	13.263
0	1	11.6521
0	1	12.6466
0	0	11.4658
0	0	11.5342
0	1	12.3644
0	1	12.9616
0	1	11.5178
0	1	13.6274
0	1	11.3616
0	1	12.3315
0	1	11.274
0	0	12.9452
0	1	11.3151
0	1	12.9534
0	1	7.68219
0	1	10.7123
0	1	12.1014
0	1	11.7096
0	1	11.6137
0	1	12.1918
0	1	12.4767
0	1	12.6521
0	0	11.6329
0	1	13.7342
0	0	13.3699
0	1	12.3452
0	1	10.8521
0	1	11.3753
0	0	13.5863
0	1	11.5342
0	1	12.5452
0	1	11.4493
0	0	11.7753
0	0	13.0548
0	0	11.5233
0	1	11.6055
0	0	12.9041
0	1	13.3699
0	1	11.4411
0	1	11.937
0	1	11.0027
0	0	11.2685
0	1	12.4466
0	0	12.7836
0	1	10.8082
0	1	10.8466
0	0	11.6384
0	1	10.7918
0	1	11.9616
0	1	11.9452
0	1	12.4603
0	0	11.989
0	0	11.4767
0	1	10.9205
0	1	12.0932
0	0	12.4055
0	1	10.9507
1	1	3.02466
0	1	11.3123
0	1	13.4767
0	1	11.4137
0	1	10.7178
0	0	2.00274
0	1	11.2767
0	1	10.8575
0	1	11.4822
0	1	11.7726
0	1	12.9233
0	1	11.8959
0	1	13.2658
0	1	12.2192
0	0	12.0164
0	0	10.2932
0	1	11.0932
0	0	12.0932
0	0	11.6055
0	0	10.8
0	1	11.7151
0	0	12.9973
0	1	10.8082
0	0	10.7397
0	0	11.7151
0	1	12.3397
0	1	11.3507
0	0	12.8192
0	0	10.7479
0	1	11.0082
0	1	12.8877
0	1	11.6795
0	1	12.8493
0	1	10.7973
0	1	11.4219
0	0	12.9534
0	1	10.7589
0	1	10.8164
0	1	12.8575
0	1	11.4247
0	1	10.7288
0	1	12.4932
0	1	10.9205
0	0	12.926
0	1	10.9096
0	1	11.1205
0	1	10.7507
0	1	5.38356
0	1	11.1808
0	1	11.5096
0	1	11.463
0	1	13.6438
0	1	10.7562
0	0	11.0932
0	1	11.389
0	1	10.9863
0	1	11.3644
0	1	11.0685
0	1	10.8822
0	1	10.9671
0	1	13.4411
0	1	11.2082
0	1	10.7589
0	1	12.7616
0	1	12.2164
0	1	11.9616
0	1	11.5753
0	0	10.1205
0	1	13.4247
0	1	12.611
0	1	11.4411
0	0	13.4603
0	1	12.4164
0	1	11.8795
0	1	12.4658
0	1	11.5589
0	1	12.0466
0	1	10.7205
0	0	4.65205
0	0	11.1836
0	0	11.7589
0	0	12.5315
0	1	10.7288
0	1	11.6
0	1	13.4384
0	1	12.1178
0	1	12.7671
0	0	12.0548
0	1	12.3205
0	1	10.8521
0	0	12.0575
0	1	11.4247
0	1	11.274
0	1	12.5808
0	1	12.0521
0	1	11.5096
0	1	11.526
0	1	11.1151
0	1	10.8822
0	0	7.22466
0	1	11.9068
0	1	11.5836
0	1	11.5726
0	1	13.4082
0	1	11.4822
0	1	11.5808
0	1	12.0356
0	1	10.8466
0	1	13.4082
0	0	13.5589
0	1	12.6986
1	1	5.70411
0	0	11.0877
0	1	11.6356
0	0	12.9918
0	1	11.6877
0	1	11.6
0	1	12.7644
0	1	13.4603
0	1	10.9151
0	1	11.5616
0	1	13.1781
0	0	11.7151
0	1	11.7123
0	1	11.4192
0	1	13.3397
0	1	11.7288
0	1	12.1726
0	1	12.3479
0	0	13.3863
0	1	11.1041
0	1	11.1205
0	1	11.3452
1	1	4.10685
0	1	12.0712
0	1	12.1699
0	1	11.6055
0	1	11.4904
0	1	11.1726
0	0	10.8575
0	1	12.7178
0	1	11.5808
0	1	11.3945
0	1	12.4274
0	1	12.5589
0	1	12.0959
0	1	12.7068
0	1	11.4959
0	1	11.3945
0	1	10.6986
0	1	12.0849
0	1	11.6137
0	1	12.7699
0	1	12.5014
0	1	11.6877
0	1	8.85205
0	0	13.189
0	1	12.5425
0	0	10.9342
0	0	12.6795
0	1	12.6356
0	1	11.3753
0	1	12.6712
0	1	13.0384
0	1	11.0274
0	1	12.5507
0	1	13.0822
0	1	11.4877
0	1	12.4438
0	1	11.0027
0	1	12.9425
0	1	10.8548
0	1	11.6027
0	1	13.1562
0	1	11.4877
0	1	12.3973
0	1	12.1753
0	1	12.4
0	1	11.0301
0	1	11.6192
0	1	12.3973
0	0	12.4
0	0	11.0849
0	1	11.6685
0	0	11.4247
0	0	12.0712
0	1	11.9973
0	1	11.4027
0	0	10.7863
0	1	12.3205
0	1	10.7753
0	1	10.7699
0	1	11.3753
0	1	12.389
0	1	10.7534
0	1	10.526
0	1	12.2767
0	0	11.0603
0	1	12.263
0	0	13.3397
0	0	12.4685
0	1	10.8575
0	1	12.5534
0	0	11.6329
0	1	12.8877
0	1	11.1068
0	0	11.7699
0	1	10.4767
0	1	11.3068
0	1	11.3808
0	1	11.8822
0	1	12.6301
0	1	12.1562
0	1	12.8712
0	1	12.4247
0	0	11.3507
0	1	12.5068
0	1	11.4274
0	1	11.0274
0	1	11.3425
0	0	11.8329
0	1	13.6712
0	1	10.9096
0	0	10.8849
0	1	12.1808
0	1	13.1781
0	1	13.2658
0	1	10.7781
0	0	12.4247
0	1	11.5151
0	1	11.4137
0	1	10.7178
0	1	11.3342
0	1	10.874
0	1	10.789
0	0	11.9781
0	1	12.0438
0	1	12.737
0	1	11.337
0	1	11.8658
0	1	10.9068
0	0	12.9863
0	0	11.6247
0	1	10.8575
0	1	11.8493
0	1	13.3863
0	1	11.8603
0	1	11.7589
0	0	12.0192
0	1	11.6356
0	0	11.7644
0	1	11.6137
0	1	11.2959
0	1	11.6192
0	1	11.3288
0	1	12.6877
0	1	13.3699
0	1	11.6767
0	1	12.6301
0	1	10.7123
0	1	11.7973
0	0	10.8301
0	1	11.1507
0	0	13.3288
0	1	12.8411
0	1	11.0959
0	1	11.6384
0	0	11.4575
0	0	12.9151
0	0	11.7397
0	1	10.811
0	1	11.011
0	1	10.926
0	1	10.9068
0	1	12.8219
0	1	12.6411
0	1	11.9616
0	1	10.8822
0	0	13.0164
0	1	11.5562
0	0	9.53699
0	1	10.7479
0	1	11.4027
0	1	11.3315
0	1	11.6986
0	0	11.663
0	1	11.5014
0	1	11.9973
0	0	13.8247
0	1	10.789
0	0	13.263
0	1	12.6712
0	1	11.6493
0	0	12.1178
0	0	12.6603
0	1	10.537
0	1	10.8082
0	1	11.5397
0	0	11.0932
0	1	13.6767
0	0	12.3507
0	1	11.4904
0	1	10.9041
0	1	10.989
0	1	11.6603
0	1	11.9041
0	1	12.0466
0	1	12.8027
1	1	6.06575
0	1	11.4959
0	1	10.737
0	1	11.3288
0	1	11.4247
0	1	10.9205
0	1	11.0301
0	1	10.6932
0	1	11.1014
0	1	11.3753
0	1	12.789
0	1	11.5397
0	0	12.2137
0	0	12.4932
0	1	3.35616
0	1	12.6521
0	0	11.5425
0	0	12.4438
0	1	12.9014
1	0	9.19452
0	1	10.8466
0	1	10.8932
0	1	12.3068
0	0	11.0219
0	1	11.0247
0	0	11.0466
0	1	11.8548
0	1	13.1726
0	1	11.3616
0	1	12.863
0	1	11.411
0	1	12.9836
0	1	12.4384
0	1	11.6932
0	0	11.3808
0	1	12.9616
0	1	10.9288
0	1	10.7726
0	1	11.5644
0	1	11.4603
0	1	11.9123
0	1	11.8685
0	0	11.874
0	1	12.9342
0	1	12.4849
0	1	11.3616
0	1	11.7288
0	1	11.811
0	1	11.4082
0	1	11.5945
0	1	12.0932
0	0	10.8767
0	1	10.8521
0	1	11.4822
0	1	11.1534
0	1	11.7452
0	1	13.8411
0	1	10.7534
0	1	10.9699
0	1	13.0384
0	1	11.5452
0	1	11.189
0	1	10.8356
0	0	10.9616
0	1	10.926
0	1	10.9863
0	0	12.474
0	0	12.4301
0	1	11.9945
0	0	11.3808
0	1	10.7863
0	1	10.737
0	1	12.5781
0	1	11.3288
0	1	12.0137
0	1	11.6384
0	1	12.1315
0	1	10.8274
0	1	13.3123
0	0	13.2685
0	1	11.7973
0	0	10.7699
0	1	13.6384
0	0	11.7534
0	1	13.0219
0	1	10.874
0	0	11.6521
0	1	12.7096
0	1	10.9123
0	0	11.0055
0	1	11.4219
0	1	13.5507
0	0	12.5644
0	1	10.7918
0	0	11.5041
0	1	12.3589
0	0	12.9726
0	0	11.5589
0	0	12.3699
0	1	11.0247
0	1	11.4
0	0	11.7452
0	1	12.611
0	1	12.1973
0	0	13.3973
0	0	11.5233
0	1	12.8438
0	0	10.8822
0	1	11.4849
0	0	12.5945
0	1	11.9808
0	1	11.4411
0	1	12.7616
0	1	6.17808
0	0	10.9671
0	1	12.1973
0	1	11.3288
0	0	13.1342
0	1	11.2877
0	1	11.7726
0	1	11.7562
0	1	12.6027
0	1	11.3288
0	1	12.0055
0	1	10.8
0	1	13.3123
0	1	11.9616
0	1	13.4712
0	1	10.8082
0	0	13.4438
0	1	11.9205
0	1	10.9342
0	1	11.4575
0	1	11.3918
0	1	12.1562
0	1	10.7918
0	1	12.6767
0	0	11.326
0	1	11.2137
0	1	13.463
0	1	11.5096
0	1	13.0795
0	1	11.8849
0	1	10.8164
0	0	12.0329
0	1	11.4685
0	1	12.2082
0	1	11.3425
0	1	11.5534
0	1	12.0521
0	1	10.9836
0	1	11.5096
0	1	12.863
0	1	10.9507
0	1	11.4795
0	1	11.863
0	1	12.9808
0	1	10.7973
0	1	11.7589
0	0	11.0685
0	1	13.2822
0	0	9.81644
0	0	10.7425
0	1	11.4247
0	1	10.8767
0	1	11.3507
0	1	12.6
0	1	12.9479
0	0	11.0603
0	1	9.6137
0	1	10.863
0	0	10.6986
0	1	11.2
0	1	11.1014
0	1	12.3973
0	1	12.137
0	1	11.1699
0	1	13.6329
0	0	7.74521
0	1	13.7589
0	1	12.389
0	0	12.8822
0	1	12.5178
0	1	13.4658
0	1	8.97808
0	0	10.9096
0	1	10.7781
0	1	11.3644
0	1	11.789
0	1	12
0	1	6.14247
0	0	12.7753
0	1	10.8548
0	1	11.0411
0	1	12.1918
0	1	12.9616
0	1	10.8301
0	1	12.9397
0	1	12.9068
0	0	12.9397
0	1	13.3671
0	1	11.9397
0	1	11.4301
0	1	12.2685
0	0	12.8274
0	0	12.9918
0	0	10.8384
0	1	10.7973
1	1	6.72603
0	1	13.5315
0	1	11.3233
0	0	13.3014
0	1	11.4685
0	1	12.1973
0	1	10.8493
0	0	11.4849
0	1	11.4027
0	1	12.411
0	1	13.7616
0	1	13.7068
0	1	12.0932
0	0	7.35068
0	1	11.6411
0	0	10.7534
0	0	11.4959
0	1	13.211
0	1	12.4822
0	1	11.7726
0	1	11.5014
0	1	10.7507
0	1	11.3452
0	1	13.1836
0	1	11.4603
0	1	12.3973
0	0	12.1233
0	1	13.1068
0	1	11.5205
0	0	12.8055
0	1	11.4959
0	0	12.3808
0	1	12.5918
0	0	11.4219
0	1	11.1452
0	1	11.0164
0	0	12.1041
0	1	11.0274
0	1	11.7288
0	1	13.0877
0	1	6.2
0	1	11.3096
0	0	11.3726
0	1	12.0795
0	1	12.1562
0	1	11.4082
0	1	10.7808
0	0	12.8986
0	1	12.6274
0	1	12.1726
0	1	11.7671
1	1	10.8438
0	1	12.1589
0	1	12.4548
0	1	12.1973
0	1	12.0219
0	0	11.3041
0	1	10.8548
0	1	10.7397
0	1	11.0384
0	1	11.8411
0	1	12.274
0	1	11.4795
0	1	11.7151
0	1	11.3068
0	1	12.463
0	1	12.1699
0	1	13.463
0	1	13.5753
0	1	13.8384
0	1	12.5973
0	1	12.8849
0	1	12.5808
0	1	12.3589
0	1	12.9096
0	1	11.5233
0	1	12.8137
0	1	10.8575
0	1	12.1096
0	1	11.6247
0	0	10.811
0	0	10.7726
0	1	12.0548
0	1	10.7151
0	1	10.7753
0	1	11.4986
0	1	10.7562
0	1	10.7534
0	1	10.7123
0	1	11.3808
0	1	12.8082
0	1	11.789
0	1	11.063
0	1	10.7562
0	1	11.6192
0	1	11.0164
0	1	12.5507
0	1	11.9836
0	0	11.6603
0	1	10.7479
0	1	11.3233
0	1	13.3014
0	0	12.411
0	1	13.274
0	1	11.4493
1	1	10.1781
0	1	11.4055
0	1	6.22466
0	1	13.6
0	1	12.9479
0	1	12.7178
0	1	12.8685
0	1	12.6219
0	1	11.8411
0	1	11.6247
0	1	13.6164
0	1	10.8575
0	0	11.1534
0	1	11
0	1	13.4137
0	1	10.8
0	1	13.3644
0	1	13.4082
0	1	12.1096
0	1	11.0493
0	1	12.5918
0	1	12.8685
0	1	12.6356
0	1	11.0411
0	1	12.0192
0	1	12.3918
0	1	11.6932
0	1	12.4027
0	1	12.2
0	1	11.6932
0	1	12.274
0	1	12.1041
0	1	10.9699
0	0	11.8082
0	1	10.7123
0	1	11.0027
0	1	10.7123
0	1	11.2904
0	1	12.0192
0	0	12.737
0	1	11.4986
0	1	11.6247
0	0	10.8932
0	1	13.0219
0	1	10.8466
0	1	12.5123
0	1	11.3452
0	1	12.0411
0	1	11.2685
0	0	11.0493
0	1	10.8082
0	1	12.5233
0	1	12.1507
0	0	11.4849
0	1	11.3151
0	1	11.8466
0	1	10.4932
0	1	12.6411
0	1	12.0849
0	1	12.9041
0	1	12.3205
0	1	10.5973
0	1	10.8849
0	1	11.3699
0	1	11.3616
0	1	12.9644
0	1	13.1836
0	1	11.1534
0	1	12.6548
0	1	12
0	1	11.9753
0	1	11.9753
0	1	12.2904
0	1	11.5945
0	1	12.4356
0	0	12.3425
0	1	11.189
0	0	11.4274
0	1	11.4849
0	1	12.3699
0	0	11.7644
0	0	12.4658
0	1	11.7397
0	0	11.4849
0	1	11.6137
0	1	12.6082
0	0	9.00822
0	1	11.2795
0	1	11.3671
0	0	12.189
0	1	11.9479
0	1	11.4219
0	1	11.4438
0	1	11.0849
0	1	10.9315
0	1	11.4411
0	1	2.8411
0	1	8.26027
0	1	11.6795
0	1	11.1425
1	1	3.0274
0	1	13
0	1	12.9479
0	0	10.9068
0	1	12.4247
0	1	12.3151
0	1	11.926
0	1	10.7863
0	1	11.4301
0	0	6.50137
0	1	7.66301
0	1	11.1781
0	1	12.526
0	1	11.6986
0	1	11.7288
0	0	10.7781
0	0	12.1397
0	0	10.8438
0	1	12.5562
0	1	13.4164
0	1	11.3425
0	0	11.011
0	0	11.4822
0	0	12.2658
0	1	10.7753
0	1	12.0548
0	0	12.1288
0	1	11.4603
0	0	12.4795
0	1	8.04658
0	1	12.0274
0	1	12.0247
0	1	12.3781
0	1	12.6137
0	1	11.4137
0	1	11.3945
0	1	12.6932
0	1	12.3123
0	1	12.389
0	1	10.8274
0	1	11.3342
0	1	12.0082
0	0	8.09041
0	0	11.1178
0	1	11.011
0	1	11.5589
0	1	12.2712
0	1	11.4603
0	1	11.2795
0	1	11.8137
0	1	11.411
0	1	11.6904
0	1	12.6164
0	1	12.7699
0	1	12.3589
0	1	12.6877
0	1	11.6027
0	1	13.074
0	1	13.2877
0	1	12.6137
0	1	11.337
0	1	8.14247
0	1	11.7123
0	1	11.9644
0	1	13.0932
0	1	13.2712
0	1	11.0164
0	1	4.09041
0	1	11.3233
0	0	12.3726
0	1	11.8466
0	0	12.4219
0	1	11.1507
0	1	11.4575
0	1	11.3315
0	1	12.3233
0	1	11.8685
0	1	12.1205
0	1	13.4575
0	1	11.4301
0	0	12.1507
0	0	11.2219
0	1	12.0356
0	1	9.56438
0	1	12.2055
0	1	11.5781
0	1	11.874
0	1	11.1562
0	1	11.4
0	1	10.8356
0	0	12.5699
0	0	12.6164
0	1	10.9671
0	1	5.2137
0	0	11.2712
0	1	11.5808
0	1	12.5315
0	0	2.6274
0	1	9.87123
0	1	13.3452
0	1	12.7233
0	0	12.2
0	1	13.0575
0	1	11.1918
0	1	12.6274
0	1	13.0247
0	1	12.1288
0	1	11.5397
0	1	12.263
0	1	13.3123
0	1	12.4082
0	1	13.4384
0	1	10.6986
0	1	11.5753
0	1	10.8849
0	1	11.7781
0	1	10.8575
0	1	11.9753
0	1	11.3479
0	1	11.7671
0	1	11.6356
0	1	10.8137
0	0	13.2795
0	1	11.6247
0	1	13.3205
0	1	12.063
0	1	12.4795
0	0	12.0192
0	1	12.8219
0	0	8.06301
0	1	10.8137
0	1	12.7096
0	1	11.7781
0	1	13.8
0	1	13.1288
0	1	12.4164
0	0	11.1425
0	1	10.8466
0	1	11.611
0	1	12.0082
0	1	12.1534
0	1	11.326
0	1	10.8685
1	1	8.94247
0	1	11.4575
0	1	10.7342
0	1	11.0685
0	0	11.4027
0	1	11.0493
0	1	13.7205
0	1	11.1452
0	1	12.5616
0	0	12.8
0	1	10.9068
0	0	12.0247
0	1	13.063
0	0	11.7288
0	1	11.6822
0	1	10.9151
0	1	11.3288
0	1	12.4438
0	1	11.3616
0	1	11.5973
0	1	11.4712
0	0	13.0959
0	1	10.8
0	1	11.326
0	1	10.7288
0	1	11.7151
0	1	12.3233
0	1	11.4274
0	1	12.5644
0	1	5.12603
0	1	11.3945
0	1	13.7644
0	0	12.7534
0	1	12.1726
0	0	11.8438
0	1	12.4822
0	1	10.9973
0	0	11.9699
0	1	11.6192
0	1	11.4137
0	0	12.4959
0	1	11.1178
0	1	11.8904
0	0	10.9973
0	1	11.4
0	1	13.789
0	0	11.5918
0	1	11.3096
0	1	11.5781
0	0	12.3041
1	0	8.23562
0	1	12.1562
0	1	11.326
0	1	12.1753
0	1	12.4466
0	1	12.0384
0	1	11
0	1	12.6137
0	1	11.4137
0	0	10.7973
0	1	12.6521
0	1	12.8575
0	1	11.4411
0	1	12.5014
0	1	11.463
0	0	12.0219
0	0	10.8247
0	1	10.8685
0	1	10.8849
0	1	12.9479
0	0	11.1973
0	1	10.8904
0	0	11.3233
0	1	11.1315
0	0	11.3151
0	1	13.3781
0	0	10.8658
0	1	11.789
0	0	12.2932
0	1	11.0384
0	1	12.8274
0	1	11.0356
0	1	11.1452
0	1	12.611
0	1	11.9479
0	1	11.8521
0	0	10.863
0	1	12.5452
0	0	13.063
0	1	13.6822
0	0	1.38904
0	0	11.9452
0	1	10.9123
0	1	10.5479
0	1	11.1781
0	1	12.8466
0	1	11.5589
0	0	12.8521
0	1	10.9973
0	1	8.09589
0	1	11.6164
[truncated: 178,447 more rows]
